# Supplementary material for: Discovering high-efficiency cathode presodiation additives for Na-ion batteries via high-throughput screening
Source: Sci Adv. 2026 May 15;12(20):eaed4045. doi: 10.1126/sciadv.aed4045 (PMC13178537; doi:10.1126/sciadv.aed4045)
Supplement: Supplementary file 2 — Data S1 [file sciadv.aed4045_data_s1.zip]

Archive with 1 entries (1 files):
- aed4045_data_s1.xlsx
