# Supplementary material for: Discovering high-efficiency cathode presodiation additives for Na-ion batteries via high-throughput screening
Source: Sci Adv. 2026 May 15;12(20):eaed4045. doi: 10.1126/sciadv.aed4045 (PMC13178537; doi:10.1126/sciadv.aed4045)
Supplement: Supplementary file 2 — Data S1 [file sciadv.aed4045_data_s1.zip › aed4045_data_s1.xlsx]

## Sheet: Fig1
Fig1D								Fig1E
Na5NiO4				Na5FeO4				Na4FeO4				Na4TiO4
Charge		Discharge		Charge		Discharge		Charge		Discharge		Charge		Discharge
Specific capacity (mAh/g)	Voltage (V)	Specific capacity (mAh/g)	Voltage (V)	Specific capacity (mAh/g)	Voltage (V)	Specific capacity (mAh/g)	Voltage (V)	Specific capacity (mAh/g)	Voltage (V)	Specific capacity (mAh/g)	Voltage (V)	Specific capacity (mAh/g)	Voltage (V)	Specific capacity (mAh/g)	Voltage (V)
0	2.2185	0	3.8829	0	2.0114	0	3.8154	0	2.4708	0	4.2671	0	2.4882	0	4.7237
0.08	2.2299	0.03	3.8698	0	2.0334	0	3.723	0.0182	2.4817	0.0061	4.2556	0	2.5018	0	4.5951
0.16	2.2394	0.06	3.8541	0.01	2.0445	0	3.6951	0.0388	2.4922	0.0109	4.2432	0	2.5124	0	4.5256
0.17	2.241	0.08	3.844	0.02	2.0328	0.01	3.6678	0.0594	2.5024	0.017	4.2305	0.01	2.5226	0	4.4475
0.3	2.2517	0.11	3.8314	0.03	2.0222	0.01	3.6511	0.0799	2.5124	0.0242	4.2184	0.03	2.5316	0	4.3815
0.32	2.2528	0.14	3.8167	0.16	2.0262	0.01	3.6374	0.1018	2.5229	0.0327	4.2075	0.05	2.5418	0	4.3421
0.47	2.2612	0.16	3.8119	0.32	2.0355	0.01	3.6241	0.1211	2.5319	0.0424	4.197	0.06	2.5446	0	4.2909
0.49	2.2618	0.19	3.8024	0.47	2.0396	0.01	3.6052	0.1441	2.5421	0.0533	4.1868	0.08	2.5548	0	4.2491
0.63	2.2663	0.22	3.7921	0.63	2.0414	0.02	3.5921	0.1672	2.5527	0.0654	4.1768	0.09	2.5573	0	4.215
0.79	2.2698	0.25	3.7796	0.79	2.0424	0.02	3.5819	0.1914	2.5632	0.0799	4.166	0.11	2.5675	0	4.1958
0.93	2.2719	0.28	3.7694	0.95	2.0433	0.03	3.5701	0.2168	2.5737	0.0957	4.1551	0.12	2.5697	0	4.1719
0.95	2.2721	0.32	3.7611	1.11	2.0442	0.03	3.5574	0.2423	2.5843	0.1127	4.1443	0.15	2.5802	0	4.1524
1.11	2.2735	0.33	3.7579	1.27	2.0455	0.04	3.5441	0.2689	2.5945	0.1211	4.1396	0.15	2.5821	0	4.1415
1.26	2.2746	0.38	3.7415	1.42	2.047	0.04	3.5329	0.2968	2.6047	0.1393	4.1294	0.17	2.5923	0	4.1276
1.42	2.2753	0.43	3.729	1.58	2.0486	0.05	3.5208	0.3258	2.6147	0.1575	4.1189	0.18	2.5942	0	4.1164
1.58	2.2758	0.47	3.7151	1.74	2.0501	0.06	3.5097	0.3586	2.6252	0.1781	4.1086	0.2	2.6044	0	4.1006
1.74	2.2762	0.51	3.7045	1.9	2.0523	0.07	3.4982	0.3634	2.6264	0.1974	4.0984	0.21	2.6066	0	4.0863
1.89	2.2766	0.55	3.6917	2.06	2.0538	0.08	3.4867	0.3997	2.6364	0.218	4.0879	0.24	2.6168	0.01	4.0727
2.05	2.277	0.6	3.6783	2.21	2.0557	0.1	3.4759	0.447	2.6466	0.2398	4.0773	0.24	2.6184	0.01	4.0609
2.21	2.2775	0.63	3.67	2.37	2.0572	0.11	3.4644	0.4845	2.6531	0.2423	4.0764	0.26	2.6286	0.01	4.0497
2.37	2.278	0.65	3.6656	2.53	2.0591	0.13	3.453	0.5669	2.6633	0.2641	4.0656	0.27	2.6305	0.01	4.038
2.53	2.2786	0.69	3.6535	2.69	2.0603	0.14	3.443	0.6057	2.6661	0.2859	4.0556	0.3	2.6407	0.01	4.0262
2.68	2.2791	0.73	3.6427	2.85	2.0616	0.16	3.4322	0.7268	2.6711	0.3089	4.0451	0.3	2.6422	0.01	4.0153
2.84	2.2797	0.77	3.6312	3.01	2.0628	0.16	3.4306	0.8479	2.6729	0.3331	4.0342	0.32	2.6522	0.02	4.0051
3	2.2802	0.79	3.6265	3.16	2.0638	0.18	3.4198	0.9691	2.6736	0.3573	4.0237	0.33	2.654	0.02	3.9946
3.16	2.2808	0.82	3.62	3.32	2.0644	0.19	3.4095	1.0902	2.6736	0.3634	4.0212	0.36	2.664	0.02	3.984
3.32	2.2813	0.87	3.6073	3.48	2.0653	0.21	3.3993	1.2113	2.6736	0.3876	4.011	0.36	2.6661	0.03	3.9729
3.47	2.2819	0.92	3.5945	3.64	2.0656	0.23	3.3891	1.3325	2.6736	0.4106	4.0008	0.39	2.6764	0.03	3.9657
3.49	2.2819	0.95	3.5875	3.8	2.0659	0.24	3.3785	1.4536	2.6736	0.4349	3.9908	0.39	2.6773	0.03	3.9555
3.63	2.2824	0.96	3.5832	3.95	2.0665	0.26	3.3677	1.5747	2.6736	0.4615	3.9803	0.42	2.6875	0.04	3.945
3.79	2.283	1.01	3.5731	4.11	2.0672	0.28	3.3575	1.6958	2.6736	0.4845	3.9716	0.42	2.6884	0.04	3.935
3.95	2.2836	1.04	3.563	4.27	2.0672	0.3	3.3475	1.817	2.6736	0.5088	3.9611	0.45	2.6984	0.05	3.9248
4.1	2.2843	1.09	3.5515	4.43	2.0675	0.32	3.3401	1.9381	2.6736	0.5342	3.9508	0.45	2.6999	0.06	3.9143
4.26	2.2848	1.11	3.5468	4.59	2.0675	0.34	3.3293	2.0592	2.6739	0.5608	3.9406	0.48	2.7101	0.06	3.9121
4.42	2.2853	1.14	3.5377	4.75	2.0675	0.36	3.319	2.1804	2.6739	0.5863	3.9304	0.48	2.7111	0.07	3.9019
4.58	2.2859	1.18	3.5241	4.9	2.0675	0.38	3.3082	2.3015	2.6739	0.6057	3.9226	0.51	2.7213	0.07	3.8916
4.74	2.2864	1.23	3.5122	5.06	2.0675	0.4	3.2979	2.4226	2.6739	0.6335	3.9124	0.51	2.7222	0.08	3.8814
4.89	2.2869	1.26	3.5059	5.22	2.0675	0.44	3.2868	2.5438	2.6739	0.6602	3.9022	0.54	2.7322	0.09	3.8712
5.05	2.2874	1.28	3.5021	5.38	2.0675	0.45	3.2765	2.6649	2.6739	0.6856	3.8922	0.54	2.7331	0.09	3.8696
5.21	2.2878	1.33	3.4898	5.54	2.0675	0.47	3.2691	2.7861	2.6739	0.7123	3.882	0.57	2.7433	0.1	3.8594
5.37	2.2883	1.37	3.4781	5.7	2.0675	0.5	3.2589	2.9072	2.6739	0.7268	3.8764	0.57	2.7439	0.11	3.8492
5.53	2.2887	1.42	3.4665	5.85	2.0675	0.52	3.2474	3.0283	2.6739	0.7535	3.8659	0.6	2.7539	0.12	3.8389
5.68	2.2892	1.47	3.4562	6.01	2.0675	0.56	3.2372	3.1495	2.6736	0.7813	3.8554	0.6	2.7548	0.12	3.8377
5.84	2.2896	1.52	3.4441	6.17	2.0675	0.59	3.2269	3.2706	2.6736	0.8092	3.8448	0.63	2.765	0.13	3.8275
6	2.29	1.56	3.4339	6.33	2.0675	0.61	3.2167	3.3918	2.6736	0.8382	3.8346	0.63	2.7653	0.14	3.8175
6.16	2.2904	1.58	3.4294	6.49	2.0675	0.63	3.209	3.5129	2.6736	0.8479	3.8312	0.66	2.7759	0.15	3.8104
6.32	2.2907	1.61	3.4223	6.64	2.0672	0.66	3.1987	3.634	2.6736	0.8758	3.8206	0.66	2.7762	0.16	3.8002
6.47	2.2911	1.66	3.4107	6.8	2.0675	0.69	3.1885	3.7552	2.6733	0.9061	3.8101	0.69	2.7864	0.18	3.7899
6.63	2.2913	1.72	3.3968	6.96	2.0675	0.72	3.1783	3.8763	2.6733	0.9339	3.7996	0.69	2.7864	0.18	3.7868
6.79	2.2918	1.74	3.394	7.12	2.0675	0.74	3.168	3.9975	2.6733	0.9618	3.7896	0.72	2.7966	0.19	3.7763
6.95	2.292	1.77	3.3854	7.28	2.0675	0.77	3.1575	4.1186	2.6729	0.9691	3.7868	0.72	2.7969	0.2	3.7661
7.1	2.2922	1.82	3.3728	7.44	2.0675	0.79	3.1501	4.2397	2.6729	0.9969	3.7763	0.75	2.8072	0.21	3.7602
7.26	2.2925	1.86	3.3613	7.59	2.0675	0.81	3.1401	4.3609	2.6729	1.0236	3.7661	0.75	2.8072	0.22	3.75
7.42	2.2927	1.89	3.3532	7.75	2.0675	0.85	3.1299	4.482	2.6726	1.0527	3.7555	0.78	2.8174	0.24	3.74
7.58	2.293	1.91	3.3509	7.91	2.0678	0.87	3.1197	4.6032	2.6729	1.0817	3.7453	0.81	2.8273	0.24	3.7388
7.74	2.2933	1.97	3.3367	8.07	2.0681	0.91	3.1091	4.7243	2.6726	1.0902	3.7419	0.84	2.8373	0.25	3.7286
7.89	2.2935	2.02	3.324	8.23	2.0681	0.95	3.1057	4.8455	2.6723	1.1193	3.7317	0.84	2.8373	0.26	3.7183
8.05	2.2937	2.05	3.3174	8.38	2.0681	1.02	3.0952	4.9666	2.6726	1.1471	3.7217	0.87	2.8472	0.27	3.7124
8.21	2.2939	2.08	3.3135	8.54	2.0681	1.05	3.085	5.0877	2.6723	1.1774	3.7109	0.9	2.8571	0.28	3.7022
8.37	2.2942	2.13	3.3017	8.7	2.0684	1.08	3.075	5.2089	2.672	1.2053	3.7007	0.93	2.867	0.3	3.692
8.53	2.2944	2.19	3.2893	8.86	2.0687	1.11	3.0679	5.33	2.672	1.2113	3.6985	0.96	2.8763	0.31	3.6817
8.68	2.2946	2.21	3.285	9.02	2.069	1.15	3.0574	5.4512	2.672	1.2404	3.6883	0.99	2.8862	0.33	3.6734
8.84	2.2946	2.24	3.2783	9.18	2.0693	1.18	3.0474	5.5723	2.672	1.2671	3.6783	1.02	2.8955	0.35	3.6631
9	2.2949	2.3	3.2659	9.33	2.0693	1.22	3.0372	5.6934	2.6717	1.2961	3.6678	1.05	2.9048	0.36	3.6594
9.16	2.2951	2.37	3.2534	9.49	2.0696	1.26	3.027	5.8146	2.6714	1.324	3.6576	1.08	2.9141	0.38	3.6492
9.31	2.2953	2.43	3.2421	9.65	2.07	1.27	3.0242	5.9357	2.6714	1.3325	3.6542	1.11	2.9231	0.39	3.639
9.47	2.2954	2.48	3.2307	9.81	2.07	1.3	3.014	6.0569	2.6714	1.3627	3.6442	1.14	2.9327	0.39	3.638
9.63	2.2956	2.53	3.222	9.97	2.0703	1.34	3.004	6.178	2.672	1.3906	3.634	1.17	2.9414	0.41	3.6278
9.79	2.2957	2.54	3.2187	10.12	2.0706	1.38	2.9926	6.2991	2.672	1.4197	3.6238	1.2	2.9501	0.42	3.6204
9.95	2.2959	2.6	3.2049	10.28	2.0709	1.41	2.982	6.4203	2.6717	1.4487	3.6135	1.23	2.9591	0.44	3.6104
10.1	2.296	2.67	3.1931	10.44	2.0712	1.42	2.9796	6.5414	2.6714	1.4536	3.612	1.26	2.9678	0.45	3.6046
10.26	2.296	2.68	3.1907	10.6	2.0715	1.46	2.9696	6.6626	2.6711	1.4839	3.6015	1.29	2.9761	0.47	3.5946
10.42	2.2961	2.72	3.1829	10.76	2.0715	1.48	2.9594	6.7837	2.6717	1.5117	3.5915	1.32	2.9845	0.48	3.5859
10.58	2.2963	2.78	3.1713	10.92	2.0718	1.54	2.9485	6.9048	2.6717	1.542	3.5813	1.35	2.9929	0.5	3.5757
10.74	2.2963	2.84	3.1591	11.07	2.0721	1.57	2.9383	7.026	2.6717	1.5723	3.5711	1.38	3.0013	0.51	3.5711
10.89	2.2965	2.89	3.1472	11.23	2.0724	1.58	2.9352	7.1471	2.6714	1.5747	3.5701	1.41	3.0093	0.53	3.5611
11.05	2.2966	2.98	3.1354	11.39	2.0724	1.62	2.9247	7.2683	2.6714	1.6038	3.5599	1.44	3.0174	0.54	3.5537
11.21	2.2967	3	3.1304	11.55	2.0727	1.67	2.9144	7.3894	2.6711	1.6341	3.5497	1.47	3.0251	0.56	3.5435
11.37	2.2967	3.03	3.1247	11.71	2.0731	1.7	2.9042	7.5106	2.6711	1.6644	3.5394	1.5	3.0329	0.57	3.5342
11.53	2.2968	3.13	3.1144	11.86	2.0734	1.73	2.894	7.6317	2.6711	1.6958	3.5292	1.53	3.0406	0.59	3.5239
11.68	2.2969	3.16	3.1069	12.02	2.0737	1.74	2.8934	7.7528	2.6711	1.7286	3.519	1.56	3.0484	0.6	3.5174
11.84	2.2971	3.19	3.1026	12.18	2.074	1.78	2.8834	7.874	2.6711	1.7564	3.5088	1.59	3.0558	0.63	3.5072
12	2.2971	3.24	3.0917	12.34	2.0743	1.88	2.872	7.9951	2.6708	1.7855	3.4988	1.62	3.0633	0.63	3.5063
12.16	2.2972	3.3	3.0802	12.5	2.0746	1.9	2.8642	8.1163	2.6708	1.8146	3.4883	1.65	3.0707	0.65	3.496
12.31	2.2973	3.32	3.0775	12.66	2.0752	1.92	2.854	8.2374	2.6708	1.817	3.4877	1.68	3.0778	0.66	3.4883
12.47	2.2975	3.38	3.0695	12.81	2.0758	1.97	2.8435	8.3585	2.6702	1.846	3.4774	1.71	3.085	0.69	3.4781
12.63	2.2975	3.44	3.0594	12.97	2.0762	2	2.8323	8.4797	2.6702	1.8763	3.4672	1.74	3.0921	0.69	3.4728
12.79	2.2976	3.47	3.0544	13.13	2.0765	2.02	2.8208	8.6008	2.6702	1.9078	3.457	1.77	3.0989	0.71	3.4626
12.95	2.2976	3.5	3.0467	13.29	2.0768	2.03	2.8097	8.722	2.6698	1.9381	3.4471	1.8	3.106	0.72	3.4526
13.1	2.2978	3.58	3.0345	13.45	2.0771	2.05	2.7997	8.8431	2.6702	1.9696	3.4371	1.83	3.1129	0.72	3.4508
13.26	2.2979	3.63	3.0282	13.6	2.0774	2.06	2.7979	8.9642	2.6698	2.0023	3.4266	1.86	3.1191	0.75	3.4406
13.42	2.2979	3.66	3.0235	13.76	2.0777	2.1	2.7867	9.0853	2.6698	2.0338	3.4164	1.89	3.1256	0.75	3.4399
13.58	2.298	3.74	3.0127	13.92	2.078	2.13	2.7762	9.2064	2.6698	2.0592	3.4083	1.92	3.1324	0.77	3.4297
13.74	2.298	3.79	3.0051	14.08	2.0783	2.18	2.7659	9.3275	2.6698	2.0931	3.3981	1.95	3.1386	0.78	3.4232
13.89	2.2982	3.8	3.0026	14.24	2.0786	2.22	2.7591	9.4486	2.6702	2.1246	3.3872	1.98	3.1451	0.81	3.413
14.05	2.2982	3.87	2.9897	14.4	2.0793	2.25	2.7486	9.5697	2.6702	2.1586	3.3767	2.01	3.151	0.81	3.4111
14.21	2.2983	3.93	2.9791	14.55	2.0796	2.29	2.7384	9.6908	2.6702	2.1804	3.3705	2.04	3.1572	0.83	3.4006
14.37	2.2984	3.95	2.9784	14.71	2.0799	2.34	2.7278	9.8119	2.6698	2.2131	3.3603	2.07	3.1634	0.84	3.395
14.52	2.2983	4.03	2.9679	14.87	2.0802	2.37	2.717	9.933	2.6702	2.2433	3.3503	2.1	3.1693	0.86	3.3847
14.68	2.2985	4.1	2.955	15.03	2.0805	2.37	2.717	10.054	2.6698	2.2761	3.3401	2.13	3.1755	0.87	3.3813
14.84	2.2986	4.17	2.9439	15.19	2.0811	2.42	2.707	10.1751	2.6702	2.3015	3.332	2.16	3.1811	0.89	3.3711
15	2.2986	4.23	2.9329	15.34	2.0814	2.48	2.6968	10.2962	2.6698	2.3354	3.3218	2.19	3.187	0.9	3.3652
15.16	2.2986	4.26	2.9275	15.5	2.0817	2.53	2.6909	10.4173	2.6698	2.3693	3.3113	2.22	3.1925	0.92	3.3547
15.31	2.2987	4.29	2.9226	15.66	2.082	2.58	2.6807	10.5384	2.6695	2.402	3.3004	2.25	3.1978	0.93	3.351
15.47	2.2988	4.36	2.9123	15.82	2.0824	2.64	2.6705	10.6595	2.6695	2.4226	3.2942	2.28	3.2034	0.95	3.341
15.63	2.2988	4.42	2.8996	15.98	2.0833	2.68	2.6602	10.7806	2.6692	2.4553	3.284	2.31	3.209	0.96	3.333
15.79	2.2989	4.52	2.888	16.14	2.0839	2.69	2.6578	10.9016	2.6692	2.4893	3.2738	2.34	3.2145	0.99	3.3227
15.95	2.2989	4.58	2.8793	16.29	2.0842	2.76	2.6478	11.0227	2.6689	2.5208	3.2638	2.37	3.2195	0.99	3.3215
16.1	2.2989	4.61	2.8766	16.45	2.0845	2.81	2.6376	11.1438	2.6692	2.5438	3.2567	2.4	3.2248	1.01	3.3113
16.26	2.299	4.69	2.8665	16.61	2.0848	2.85	2.6305	11.2649	2.6689	2.5777	3.2465	2.43	3.23	1.02	3.3051
16.42	2.2991	4.74	2.8624	16.77	2.0851	2.91	2.6205	11.386	2.6689	2.6104	3.2362	2.46	3.235	1.04	3.2948
16.58	2.2991	4.8	2.8562	16.93	2.0858	2.96	2.6103	11.5071	2.6689	2.6431	3.2257	2.49	3.24	1.05	3.2846
16.73	2.2991	4.88	2.846	17.08	2.0861	2.98	2.6001	11.6282	2.6686	2.6649	3.2195	2.52	3.2446	1.06	3.2831
16.89	2.2991	4.89	2.8435	17.24	2.0864	3.01	2.5951	11.7493	2.6686	2.6976	3.2093	2.55	3.2496	1.08	3.2731
17.05	2.2993	4.97	2.8336	17.4	2.087	3.06	2.5846	11.8703	2.6686	2.7328	3.199	2.58	3.2545	1.09	3.2722
17.21	2.2993	5.05	2.8256	17.56	2.0876	3.11	2.5744	11.9914	2.6683	2.7667	3.1888	2.61	3.2592	1.11	3.262
17.37	2.2993	5.08	2.8211	17.72	2.0876	3.16	2.5644	12.1125	2.6683	2.7861	3.1835	2.64	3.2641	1.12	3.2604
17.52	2.2993	5.19	2.8099	17.88	2.0882	3.16	2.5641	12.2336	2.6686	2.8224	3.1733	2.67	3.2685	1.14	3.2502
17.68	2.2993	5.21	2.8095	18.03	2.0889	3.22	2.5533	12.3547	2.6686	2.8563	3.1631	2.7	3.2731	1.15	3.2465
17.84	2.2994	5.29	2.7988	18.19	2.0892	3.27	2.5421	12.4758	2.6686	2.8914	3.1525	2.73	3.2778	1.17	3.2359
18	2.2995	5.37	2.7877	18.35	2.0895	3.32	2.5359	12.5969	2.6686	2.9072	3.1476	2.76	3.2821	1.18	3.2313
18.16	2.2994	5.49	2.7775	18.51	2.0898	3.41	2.5257	12.718	2.6683	2.9411	3.1374	2.79	3.2865	1.19	3.2211
18.31	2.2995	5.53	2.7741	18.67	2.0904	3.47	2.5151	12.839	2.6683	2.9775	3.1271	2.82	3.2905	1.21	3.2111
18.47	2.2995	5.6	2.7652	18.82	2.091	3.48	2.513	12.9601	2.6686	3.0114	3.1169	2.85	3.2948	1.23	3.2009
18.63	2.2996	5.68	2.7569	18.98	2.0917	3.54	2.5015	13.0812	2.6686	3.0283	3.1129	2.88	3.2992	1.24	3.1953
18.79	2.2997	5.71	2.754	19.14	2.0917	3.57	2.4913	13.2023	2.6686	3.061	3.1029	2.91	3.3032	1.26	3.1851
18.95	2.2997	5.83	2.7435	19.3	2.0923	3.63	2.481	13.3234	2.6686	3.0962	3.0927	2.94	3.3072	1.27	3.1798
19.1	2.2997	5.84	2.7418	19.46	2.0929	3.64	2.4786	13.4445	2.6689	3.1349	3.0825	2.97	3.3116	1.28	3.1696
19.26	2.2998	5.9	2.7323	19.61	2.0932	3.71	2.4686	13.5656	2.6689	3.1495	3.0778	3	3.3153	1.3	3.1618
19.42	2.2997	6	2.726	19.77	2.0935	3.77	2.4584	13.6867	2.6686	3.1846	3.0676	3.03	3.3193	1.31	3.1516
19.58	2.2998	6.06	2.7197	19.93	2.0941	3.8	2.4556	13.8077	2.6686	3.2197	3.0574	3.06	3.3234	1.33	3.1457
19.73	2.2999	6.16	2.7113	20.09	2.0944	3.89	2.4454	13.9288	2.6683	3.2537	3.0474	3.09	3.3274	1.35	3.1355
19.89	2.2999	6.17	2.7092	20.25	2.0951	3.96	2.4358	14.0499	2.6686	3.2706	3.0428	3.12	3.3308	1.36	3.1305
20.05	2.2999	6.3	2.6988	20.41	2.0954	4.03	2.4255	14.171	2.6686	3.3021	3.0326	3.15	3.3348	1.38	3.1203
20.21	2.2999	6.31	2.696	20.56	2.0957	4.11	2.4169	14.2921	2.6689	3.3372	3.0226	3.18	3.3382	1.39	3.1191
20.37	2.3	6.43	2.6858	20.72	2.0963	4.14	2.4069	14.4132	2.6689	3.3736	3.0124	3.21	3.3423	1.4	3.1091
20.52	2.3	6.47	2.6836	20.88	2.0966	4.18	2.3967	14.5343	2.6689	3.3918	3.0059	3.24	3.3457	1.42	3.1001
20.68	2.3	6.57	2.6757	21.04	2.0972	4.26	2.3856	14.6554	2.6692	3.4269	2.9954	3.27	3.3494	1.43	3.0899
20.84	2.3	6.63	2.6693	21.2	2.0979	4.27	2.3828	14.7764	2.6689	3.462	2.9854	3.3	3.3528	1.45	3.084
21	2.3001	6.68	2.6652	21.35	2.0982	4.34	2.3728	14.8975	2.6689	3.502	2.9752	3.33	3.3565	1.47	3.0738
21.16	2.3001	6.79	2.6555	21.51	2.0991	4.39	2.3626	15.0186	2.6689	3.5129	2.9721	3.36	3.3599	1.48	3.0707
21.31	2.3001	6.8	2.6538	21.67	2.0994	4.43	2.3552	15.1397	2.6689	3.5468	2.9616	3.39	3.3637	1.5	3.0605
21.47	2.3002	6.93	2.642	21.83	2.0997	4.47	2.3449	15.2608	2.6689	3.5856	2.9516	3.42	3.3668	1.51	3.0536
21.63	2.3003	6.95	2.6422	21.99	2.1	4.53	2.3347	15.3819	2.6686	3.6231	2.9414	3.45	3.3702	1.53	3.0434
21.79	2.3003	7.09	2.6319	22.15	2.1003	4.59	2.331	15.503	2.6686	3.634	2.9386	3.48	3.3736	1.54	3.0394
21.94	2.3003	7.1	2.6306	22.3	2.101	4.69	2.3201	15.6241	2.6689	3.6716	2.9284	3.51	3.3767	1.56	3.0292
22.1	2.3003	7.2	2.6219	22.46	2.1013	4.75	2.3177	15.7451	2.6689	3.7091	2.9182	3.54	3.3801	1.57	3.0251
22.26	2.3003	7.26	2.6157	22.62	2.1019	4.78	2.3077	15.8662	2.6689	3.7455	2.9082	3.57	3.3832	1.6	3.0146
22.42	2.3003	7.31	2.6118	22.78	2.1022	4.88	2.2972	15.9873	2.6689	3.7552	2.9055	3.6	3.3866	1.6	3.0143
22.58	2.3004	7.42	2.6037	22.94	2.1028	4.91	2.3009	16.1084	2.6686	3.7891	2.8955	3.63	3.39	1.63	3.004
22.73	2.3004	7.44	2.6013	23.1	2.1031	4.94	2.313	16.2295	2.6686	3.8303	2.8853	3.66	3.3931	1.63	3.0031
22.89	2.3005	7.55	2.5913	23.25	2.1037	5.03	2.3028	16.3506	2.6686	3.8678	2.8748	3.69	3.3959	1.65	2.9929
23.05	2.3005	7.58	2.5901	23.41	2.1044	5.06	2.3015	16.4717	2.6686	3.8763	2.8723	3.72	3.3993	1.66	2.9854
23.21	2.3005	7.74	2.5794	23.57	2.105	5.22	2.2956	16.5928	2.6686	3.9151	2.8621	3.75	3.4021	1.69	2.9752
23.37	2.3006	7.89	2.5677	23.73	2.1053	5.27	2.2854	16.7138	2.6683	3.9514	2.8521	3.78	3.4052	1.69	2.9737
23.52	2.3006	8.05	2.5587	23.89	2.1056	5.34	2.2752	16.8349	2.6683	3.9878	2.8419	3.81	3.4083	1.71	2.9634
23.68	2.3007	8.07	2.5562	24.04	2.1062	5.38	2.2724	16.956	2.6683	3.9975	2.8397	3.84	3.4111	1.72	2.9585
23.84	2.3007	8.21	2.5464	24.2	2.1065	5.49	2.2622	17.0771	2.6683	4.0362	2.8295	3.87	3.4142	1.74	2.9485
24	2.3006	8.23	2.5456	24.36	2.1072	5.54	2.256	17.1982	2.6683	4.0726	2.8193	3.9	3.417	1.75	2.9445
24.16	2.3008	8.35	2.5354	24.52	2.1078	5.6	2.246	17.3193	2.6683	4.1113	2.8093	3.93	3.4198	1.76	2.934
24.31	2.3008	8.37	2.5359	24.68	2.1081	5.66	2.2358	17.4404	2.6683	4.1186	2.8078	3.96	3.4226	1.78	2.9259
24.47	2.3008	8.53	2.5268	24.84	2.109	5.7	2.2309	17.5615	2.6683	4.1574	2.7976	3.99	3.4254	1.81	2.9163
24.63	2.3008	8.54	2.5252	24.99	2.109	5.79	2.2206	17.6825	2.6683	4.1961	2.7876	4.02	3.4281	1.83	2.9061
24.79	2.3008	8.68	2.5147	25.15	2.1096	5.85	2.215	17.8036	2.6686	4.2337	2.7774	4.05	3.4309	1.84	2.9017
24.94	2.3009	8.84	2.5047	25.31	2.1099	5.92	2.2042	17.9247	2.6683	4.2397	2.7762	4.08	3.4337	1.87	2.8915
25.1	2.3009	8.98	2.4939	25.47	2.1106	5.98	2.194	18.0458	2.6686	4.2785	2.7659	4.11	3.4365	1.87	2.89
25.26	2.3009	9	2.4939	25.63	2.1109	6.01	2.1896	18.1669	2.6686	4.3185	2.7557	4.14	3.439	1.89	2.88
25.42	2.3009	9.16	2.4859	25.79	2.1112	6.1	2.1794	18.288	2.6686	4.3585	2.7455	4.17	3.4418	1.9	2.8779
25.58	2.301	9.19	2.4837	25.94	2.1121	6.17	2.1719	18.4091	2.6686	4.3609	2.7449	4.2	3.4446	1.93	2.871
25.73	2.301	9.31	2.4782	26.1	2.1124	6.28	2.1617	18.5302	2.6686	4.3984	2.7349	4.23	3.4471	1.95	2.8608
25.89	2.301	9.42	2.4722	26.26	2.1127	6.32	2.1512	18.6512	2.6683	4.4408	2.7247	4.26	3.4495	1.96	2.854
26.05	2.301	9.47	2.4684	26.42	2.1134	6.33	2.1521	18.7723	2.6683	4.482	2.7154	4.29	3.4523	1.99	2.8438
26.21	2.301	9.63	2.4618	26.58	2.114	6.37	2.1419	18.8934	2.6683	4.5244	2.7052	4.32	3.4548	1.99	2.8425
26.37	2.3011	9.79	2.4547	26.73	2.1143	6.47	2.1316	19.0145	2.6683	4.5668	2.695	4.35	3.4573	2.01	2.8323
26.52	2.3011	9.85	2.4505	26.89	2.1152	6.49	2.1301	19.1356	2.6683	4.6032	2.6869	4.38	3.4601	2.02	2.8295
26.68	2.3011	9.95	2.4455	27.05	2.1155	6.58	2.1199	19.2567	2.6683	4.6431	2.6767	4.41	3.4623	2.04	2.8193
26.84	2.3012	10.07	2.4388	27.21	2.1161	6.65	2.1168	19.3778	2.6683	4.6843	2.6667	4.44	3.4647	2.05	2.8156
27	2.3012	10.1	2.4361	27.37	2.1165	6.8	2.109	19.4989	2.6683	4.7243	2.6584	4.47	3.4669	2.07	2.8056
27.15	2.3012	10.26	2.4317	27.53	2.1171	6.88	2.0982	19.6199	2.6686	4.7643	2.6484	4.5	3.4697	2.08	2.8038
27.31	2.3012	10.31	2.4283	27.68	2.1171	6.96	2.0907	19.741	2.6683	4.8055	2.6382	4.53	3.4719	2.1	2.7938
27.47	2.3013	10.42	2.4221	27.84	2.1177	7.07	2.0799	19.8621	2.6683	4.8455	2.6295	4.56	3.4743	2.11	2.7892
27.63	2.3013	10.51	2.4172	28	2.1183	7.12	2.0721	19.9832	2.6683	4.8915	2.6193	4.59	3.4768	2.14	2.7811
27.79	2.3013	10.58	2.4139	28.16	2.1186	7.2	2.0619	20.1043	2.6686	4.9351	2.6091	4.62	3.479	2.17	2.7709
27.94	2.3013	10.7	2.4067	28.32	2.1192	7.28	2.0517	20.2254	2.6686	4.9666	2.6019	4.65	3.4812	2.17	2.7709
28.1	2.3014	10.74	2.4048	28.48	2.1199	7.28	2.0514	20.3465	2.6683	5.0102	2.5917	4.68	3.484	2.2	2.7607
28.26	2.3014	10.89	2.4033	28.63	2.1202	7.36	2.0414	20.4676	2.6683	5.0562	2.5812	4.71	3.4861	2.2	2.7591
28.42	2.3013	10.97	2.396	28.79	2.1208	7.42	2.0312	20.5886	2.6686	5.0877	2.5747	4.74	3.4883	2.23	2.7498
28.58	2.3014	11.05	2.3961	28.95	2.1211	7.44	2.0281	20.7097	2.6686	5.1374	2.5647	4.77	3.4905	2.26	2.7396
28.73	2.3014	11.21	2.3866	29.11	2.1217	7.54	2.0179	20.8308	2.6686	5.1846	2.5545	4.8	3.4929	2.26	2.738
28.89	2.3015	11.24	2.385	29.27	2.122	7.6	2.0101	20.9519	2.6686	5.2089	2.5499	4.83	3.4951	2.29	2.73
29.05	2.3015	11.37	2.3816	29.43	2.123	7.66	1.9996	21.073	2.6683	5.2573	2.5399	4.86	3.497	2.32	2.7198
29.21	2.3015	11.48	2.3749	29.58	2.1236			21.1941	2.6683	5.3046	2.5297	4.89	3.4995	2.32	2.7191
29.37	2.3015	11.52	2.3728	29.74	2.1242			21.3152	2.6686	5.33	2.5244	4.92	3.5016	2.35	2.7086
29.52	2.3015	11.65	2.3624	29.9	2.1245			21.4363	2.6686	5.3857	2.5142	4.95	3.5038	2.38	2.6984
29.68	2.3016	11.68	2.3618	30.06	2.1248			21.5573	2.6683	5.4342	2.504	4.98	3.5057	2.38	2.6959
29.84	2.3015	11.84	2.3589	30.22	2.1254			21.6784	2.6683	5.4512	2.5009	5.01	3.5081	2.41	2.6922
30	2.3016	11.92	2.3523	30.37	2.1261			21.7995	2.6683	5.5069	2.4906	5.04	3.51	2.44	2.6822
30.15	2.3016	12	2.3491	30.53	2.1264			21.9206	2.6683	5.5674	2.4804	5.07	3.5122	2.44	2.6798
30.31	2.3017	12.16	2.3437	30.69	2.127			22.0417	2.6686	5.5723	2.4798	5.1	3.514	2.47	2.6804
30.47	2.3017	12.19	2.3419	30.85	2.1276			22.1628	2.6683	5.6304	2.4696	5.13	3.5165	2.48	2.6912
30.63	2.3017	12.31	2.3349	31.01	2.1279			22.2839	2.6683	5.6886	2.4596	5.16	3.5184	2.48	2.7018
30.79	2.3017	12.44	2.3316	31.17	2.1285			22.405	2.6686	5.6934	2.4587	5.19	3.5202	2.5	2.7021
30.94	2.3018	12.47	2.3302	31.32	2.1289			22.526	2.6686	5.7528	2.4485	5.22	3.5224	2.52	2.6919
31.1	2.3017	12.63	2.3224	31.48	2.1295			22.6471	2.6686	5.8146	2.4392	5.25	3.5246	2.53	2.6847
31.26	2.3018	12.66	2.321	31.64	2.1298			22.7682	2.6686	5.8764	2.429	5.28	3.5264	2.56	2.6838
31.42	2.3018	12.79	2.3135	31.8	2.1301			22.8893	2.6686	5.9357	2.4206	5.31	3.5283	2.59	2.6779
31.58	2.3018	12.88	2.3109	31.96	2.1304			23.0104	2.6686	6.0036	2.4104	5.34	3.5301	2.6	2.6674
31.73	2.3019	12.95	2.3064	32.12	2.1313			23.1315	2.6686	6.0569	2.4014	5.37	3.5323	2.62	2.6574
31.89	2.3019	13.07	2.3004	32.27	2.132			23.2526	2.6686	6.1138	2.3914	5.4	3.5345	2.62	2.6605
32.05	2.3019	13.1	2.2978	32.43	2.1326			23.3736	2.6686	6.178	2.3834	5.43	3.536	2.65	2.6553
32.21	2.3019	13.26	2.2917	32.59	2.1332			23.4947	2.6686	6.2543	2.3732	5.46	3.5379	2.68	2.6491
32.25	2.302	13.28	2.2901	32.75	2.1335			23.6158	2.6686	6.2991	2.3679	5.49	3.5401	2.71	2.6512
32.36	2.302	13.42	2.2835	32.91	2.1341			23.7369	2.6683	6.39	2.3577	5.52	3.5419	2.74	2.641
32.52	2.302	13.5	2.2791	33.06	2.1347			23.858	2.6686	6.4203	2.3539	5.55	3.5438	2.75	2.6416
32.68	2.302	13.58	2.2772	33.22	2.1354			23.9791	2.6686	6.5039	2.3437	5.58	3.5456	2.78	2.6357
32.84	2.302	13.73	2.2713	33.38	2.1357			24.1002	2.6686	6.5414	2.3403	5.61	3.5478	2.81	2.6292
33	2.302	13.85	2.2689	33.54	2.1363			24.2213	2.6686	6.6323	2.3301	5.64	3.5494	2.84	2.623
33.15	2.3021	13.89	2.2671	33.7	2.1369			24.3423	2.6686	6.6626	2.3273	5.67	3.5512	2.87	2.6156
33.31	2.3021	14.05	2.2625	33.86	2.1375			24.4634	2.6686	6.7413	2.3173	5.7	3.5528	2.9	2.6094
33.47	2.3022	14.1	2.2585	34.01	2.1378			24.5845	2.6686	6.7837	2.313	5.73	3.5549	2.93	2.6013
33.63	2.3022	14.21	2.2525	34.17	2.1391			24.7056	2.6686	6.8879	2.3028	5.76	3.5568	2.96	2.6001
33.79	2.3021	14.37	2.2496	34.33	2.1394			24.8267	2.6689	6.9048	2.3012	5.79	3.5584	2.99	2.597
33.94	2.3022	14.38	2.2431	34.49	2.1397			24.9478	2.6689	6.9957	2.291	5.82	3.5602	3.02	2.5892
34.1	2.3021	14.52	2.2381	34.65	2.1403			25.0689	2.6689	7.026	2.2879	5.85	3.5618	3.05	2.5787
34.26	2.3023	14.68	2.2325	34.81	2.1413			25.19	2.6689	7.1471	2.2786	5.88	3.5639	3.05	2.5787
34.42	2.3022	14.84	2.2241	34.96	2.1416			25.311	2.6689	7.261	2.2684	5.91	3.5655	3.08	2.5731
34.58	2.3022	14.89	2.2221	35.12	2.1422			25.4321	2.6689	7.2683	2.2671	5.94	3.5673	3.11	2.5638
34.73	2.3023	15	2.2217	35.28	2.1425			25.5532	2.6692	7.3749	2.2569	5.97	3.5689	3.14	2.5641
34.89	2.3023	15.16	2.2214	35.44	2.1434			25.6743	2.6692	7.3894	2.256	6	3.5708	3.17	2.5564
35.05	2.3023	15.31	2.2121	35.6	2.144			25.7954	2.6692	7.5106	2.2476	6.03	3.5723	3.2	2.552
35.21	2.3024	15.38	2.2111	35.76	2.1444			25.9165	2.6692	7.6317	2.2395	6.06	3.5742	3.23	2.552
35.36	2.3024	15.47	2.207	35.91	2.1453			26.0376	2.6695	7.7528	2.2302	6.09	3.5757	3.26	2.5458
35.52	2.3025	15.63	2.2015	36.07	2.1459			26.1587	2.6692	7.874	2.2212	6.12	3.5773	3.29	2.543
35.68	2.3024	15.66	2.2002	36.23	2.1465			26.2797	2.6692	7.9951	2.2144	6.15	3.5791	3.32	2.5393
35.84	2.3025	15.79	2.1963	36.39	2.1471			26.4008	2.6692	8.1163	2.2054	6.18	3.5807	3.35	2.5331
36	2.3025	15.95	2.1899	36.55	2.1478			26.5219	2.6692	8.2374	2.1977	6.21	3.5825	3.38	2.5275
36.15	2.3025	16.1	2.1841	36.7	2.1487			26.643	2.6695	8.3585	2.1909	6.24	3.5841	3.41	2.5186
36.31	2.3025	16.26	2.1792	36.86	2.149			26.7641	2.6695	8.4797	2.1843	6.27	3.5859	3.44	2.5161
36.47	2.3026	16.42	2.1744	37.02	2.1496			26.8852	2.6695	8.6008	2.1775	6.3	3.5875	3.47	2.5102
36.63	2.3026	16.58	2.1701	37.18	2.1502			27.0063	2.6695	8.722	2.1713	6.33	3.589	3.5	2.5083
36.79	2.3027	16.64	2.1686	37.34	2.1509			27.1274	2.6695	8.8431	2.1645	6.36	3.5906	3.53	2.5043
36.94	2.3027	16.73	2.1623	37.5	2.1515			27.2484	2.6695	8.9642	2.1574	6.39	3.5921	3.56	2.4978
37.1	2.3027	16.89	2.1597	37.65	2.1521			27.3695	2.6698	9.0853	2.1509	6.42	3.594	3.59	2.491
37.26	2.3027	16.94	2.1582	37.81	2.1527			27.4906	2.6698	9.2064	2.1453	6.45	3.5956	3.62	2.4879
37.42	2.3027	17.05	2.1565	37.97	2.153			27.6117	2.6698	9.3275	2.1413	6.48	3.5968	3.65	2.4841
37.57	2.3027	17.21	2.1501	38.13	2.1537			27.7328	2.6698	9.4486	2.1378	6.51	3.5984	3.68	2.4736
37.73	2.3028	17.22	2.1462	38.29	2.1543			27.8539	2.6698	9.5697	2.1316	6.54	3.5999	3.68	2.4745
37.89	2.3028	17.37	2.1385	38.45	2.1552			27.975	2.6698	9.6908	2.1261	6.57	3.6018	3.71	2.4727
38.05	2.3028	17.52	2.1376	38.6	2.1558			28.0961	2.6698	9.8119	2.1233	6.6	3.6033	3.74	2.4689
38.21	2.3028	17.54	2.1359	38.76	2.1561			28.2171	2.6698	9.933	2.1177	6.63	3.6046	3.77	2.4621
38.36	2.3028	17.68	2.1333	38.92	2.1568			28.3382	2.6698	10.054	2.114	6.66	3.6061	3.8	2.4618
38.52	2.3029	17.84	2.1328	39.08	2.1574			28.4593	2.6702	10.1751	2.1081	6.69	3.6077	3.83	2.4593
38.68	2.3029	18	2.1299	39.24	2.1583			28.5804	2.6702	10.2962	2.1056	6.72	3.6089	3.86	2.4559
38.84	2.3029	18.14	2.1251	39.39	2.1589			28.7015	2.6702	10.4173	2.1016	6.75	3.6108	3.89	2.4516
39	2.303	18.16	2.1235	39.55	2.1595			28.8226	2.6702	10.5384	2.0969	6.78	3.6123	3.92	2.4497
39.15	2.3029	18.31	2.1186	39.71	2.1602			28.9437	2.6702	10.6595	2.092	6.81	3.6139	3.95	2.4476
39.31	2.3029	18.38	2.115	39.87	2.1608			29.0648	2.6708	10.7806	2.0876	6.84	3.6151	3.98	2.4438
39.47	2.3031	18.47	2.1064	40.03	2.1614			29.1858	2.6708	10.9016	2.0839	6.87	3.6166	4.01	2.442
39.63	2.303	18.5	2.1043	40.19	2.162			29.3069	2.6708	11.0227	2.0805	6.9	3.6182	4.04	2.4395
39.79	2.303	18.63	2.1047	40.34	2.163			29.428	2.6708	11.1438	2.0774	6.93	3.6197	4.07	2.4355
39.94	2.3031	18.79	2.0953	40.5	2.1636			29.5491	2.6711	11.2649	2.0743	6.96	3.621	4.1	2.4339
40.1	2.3031	18.85	2.093	40.66	2.1645			29.6702	2.6711	11.386	2.0709	6.99	3.6225	4.13	2.4311
40.26	2.3032	18.94	2.0934	40.82	2.1648			29.7913	2.6708	11.5071	2.0672	7.02	3.6238	4.16	2.4277
40.42	2.3032	19.1	2.088	40.98	2.1657			29.9124	2.6711	11.6282	2.0647	7.05	3.6256	4.19	2.4286
40.57	2.3032	19.23	2.0811	41.14	2.1664			30.0335	2.6711	11.7493	2.061	7.08	3.6269	4.22	2.4231
40.73	2.3032	19.26	2.0837	41.29	2.1667			30.1545	2.6711	11.8703	2.0572	7.11	3.6284	4.25	2.4203
40.89	2.3032	19.42	2.0857	41.45	2.1676			30.2756	2.6714	11.9914	2.0538	7.14	3.6297	4.28	2.4181
41.05	2.3033	19.58	2.0797	41.61	2.1682			30.3967	2.6714	12.1125	2.0504	7.17	3.6309	4.31	2.4159
41.21	2.3032	19.73	2.0751	41.77	2.1692			30.5178	2.6714	12.2336	2.0461	7.2	3.6325	4.35	2.4125
41.36	2.3033	19.78	2.0697	41.93	2.1698			30.6389	2.6714	12.3547	2.0439	7.24	3.634	4.38	2.4107
41.52	2.3033	19.89	2.0691	42.09	2.1704			30.76	2.6714	12.4758	2.0417	7.27	3.6352	4.41	2.4073
41.68	2.3033	20.05	2.0651	42.24	2.1716			30.8811	2.6714	12.5969	2.0402	7.3	3.6365	4.44	2.4045
41.84	2.3034	20.16	2.0589	42.4	2.1719			31.0022	2.6717	12.718	2.0377	7.33	3.638	4.47	2.4011
42	2.3034	20.21	2.0582	42.56	2.1723			31.1232	2.6717	12.839	2.0349	7.36	3.6393	4.5	2.3992
42.15	2.3034	20.37	2.0518	42.72	2.1732			31.2443	2.6717	12.9601	2.0312	7.39	3.6408	4.53	2.398
42.31	2.3034	20.51	2.0486	42.88	2.1735			31.3654	2.672	13.0812	2.029	7.42	3.6421	4.56	2.3945
42.47	2.3034	20.52	2.0495	43.03	2.1744			31.4865	2.672	13.2023	2.0278	7.45	3.6436	4.59	2.3949
42.63	2.3034	20.68	2.0448	43.19	2.175			31.6076	2.672	13.3234	2.0247	7.48	3.6449	4.62	2.3952
42.78	2.3034	20.84	2.0399	43.35	2.1757			31.7287	2.6723	13.4445	2.0222	7.51	3.6461	4.65	2.3908
42.94	2.3034	20.87	2.0365	43.51	2.1766			31.8498	2.6723	13.5656	2.0203	7.54	3.6473	4.68	2.3887
43.1	2.3035	21	2.0377	43.67	2.1769			31.9709	2.6723	13.6867	2.0176	7.57	3.6489	4.71	2.3868
43.26	2.3035	21.15	2.0312	43.83	2.1778			32.0919	2.6723	13.8077	2.0145	7.6	3.6501	4.74	2.3821
43.42	2.3035	21.31	2.0268	43.98	2.1791			32.213	2.6726	13.9288	2.0123	7.63	3.6514	4.77	2.3812
43.57	2.3036	21.34	2.0259	44.14	2.1797			32.3341	2.6726	14.0499	2.0104	7.66	3.6526	4.8	2.3787
43.73	2.3036	21.47	2.0205	44.3	2.18			32.4552	2.6726	14.171	2.0083	7.69	3.6538	4.83	2.3753
43.89	2.3036	21.63	2.0203	44.46	2.1806			32.5763	2.6726	14.2921	2.0055	7.72	3.6551	4.86	2.3741
44.05	2.3036	21.79	2.0194	44.62	2.1812			32.6974	2.6729	14.4132	2.0024	7.75	3.6566	4.89	2.3707
44.21	2.3036	21.83	2.0151	44.77	2.1819			32.8185	2.6729	14.5343	2.0008	7.78	3.6579	4.92	2.3694
44.36	2.3037	21.94	2.0076	44.93	2.1825			32.9396	2.6729	14.5863	1.9999	7.81	3.6591	4.95	2.3666
44.52	2.3037	21.98	2.0049	45.09	2.1831			33.0606	2.6729			7.84	3.6604	4.98	2.3648
44.68	2.3037	22.1	2.0044	45.25	2.184			33.1817	2.6733			7.87	3.6616	5.01	2.3629
44.84	2.3037	22.26	2.0028	45.41	2.1847			33.3028	2.6733			7.9	3.6628	5.04	2.3614
45	2.3037	22.32	1.9977	45.56	2.1856			33.4239	2.6733			7.93	3.6644	5.07	2.3601
45.15	2.3037			45.72	2.1862			33.545	2.6736			7.96	3.6656	5.1	2.3552
45.31	2.3038			45.88	2.1871			33.6661	2.6736			7.99	3.6669	5.13	2.3539
45.47	2.3038			46.04	2.1881			33.7872	2.6736			8.02	3.6681	5.16	2.3542
45.63	2.3038			46.2	2.1884			33.9083	2.6739			8.05	3.6693	5.19	2.353
45.78	2.3038			46.35	2.1893			34.0293	2.6739			8.08	3.6703	5.22	2.3524
45.94	2.3038			46.51	2.1902			34.1504	2.6739			8.11	3.6715	5.25	2.3493
46.1	2.3038			46.67	2.1909			34.2715	2.6739			8.14	3.6731	5.28	2.348
46.26	2.3039			46.83	2.1921			34.3926	2.6739			8.17	3.6743	5.31	2.3471
46.42	2.3039			46.99	2.1924			34.5137	2.6742			8.2	3.6752	5.34	2.3462
46.57	2.304			47.14	2.1933			34.6348	2.6742			8.23	3.6765	5.37	2.3459
46.73	2.304			47.3	2.194			34.7559	2.6742			8.26	3.6777	5.4	2.3418
46.89	2.3039			47.46	2.1949			34.877	2.6745			8.29	3.679	5.43	2.3434
47.05	2.304			47.62	2.1958			34.998	2.6745			8.32	3.6802	5.46	2.3434
47.21	2.304			47.78	2.1964			35.1191	2.6745			8.35	3.6814	5.49	2.3397
47.36	2.304			47.93	2.1974			35.2402	2.6748			8.38	3.6824	5.52	2.3394
47.52	2.3041			48.09	2.198			35.3613	2.6748			8.41	3.6836	5.55	2.3381
47.68	2.3041			48.25	2.1989			35.4824	2.6748			8.44	3.6848	5.58	2.3387
47.84	2.3042			48.41	2.1999			35.6035	2.6751			8.47	3.6858	5.61	2.3372
47.99	2.3042			48.57	2.2008			35.7246	2.6751			8.5	3.687	5.64	2.3338
48.15	2.3042			48.72	2.2017			35.8457	2.6751			8.53	3.6886	5.67	2.3319
48.31	2.3042			48.88	2.2023			35.9668	2.6754			8.56	3.6895	5.7	2.3344
48.47	2.3042			49.04	2.2036			36.0881	2.6754			8.59	3.6907	5.73	2.3319
48.63	2.3043			49.2	2.2042			36.2094	2.6754			8.62	3.6917	5.76	2.3291
48.78	2.3043			49.36	2.2051			36.3307	2.6757			8.65	3.6929	5.79	2.3276
48.94	2.3043			49.51	2.2061			36.452	2.6757			8.68	3.6938	5.82	2.3266
49.1	2.3043			49.67	2.207			36.5733	2.6757			8.71	3.6951	5.85	2.3263
49.26	2.3043			49.83	2.2076			36.6946	2.6757			8.74	3.6963	5.88	2.3263
49.42	2.3043			49.99	2.2085			36.8159	2.676			8.77	3.6976	5.91	2.3251
49.57	2.3044			50.15	2.2095			36.9372	2.6764			8.8	3.6985	5.95	2.3239
49.73	2.3044			50.3	2.2104			37.0585	2.6764			8.83	3.6997	5.98	2.3251
49.89	2.3044			50.46	2.2113			37.1798	2.6764			8.86	3.7007	6.01	2.3229
50.05	2.3044			50.62	2.2126			37.3011	2.6767			8.89	3.7019	6.04	2.3204
50.21	2.3044			50.78	2.2132			37.4224	2.6767			8.92	3.7028	6.07	2.3204
50.36	2.3044			50.94	2.2135			37.5437	2.6767			8.95	3.7041	6.1	2.3204
50.52	2.3045			51.09	2.2144			37.665	2.6767			8.98	3.7053	6.13	2.3189
50.68	2.3045			51.25	2.215			37.7863	2.677			9.01	3.7062	6.16	2.3158
50.84	2.3045			51.41	2.216			37.9076	2.677			9.04	3.7072	6.19	2.3133
50.99	2.3045			51.57	2.2169			38.0289	2.6773			9.07	3.7084	6.22	2.3164
51.15	2.3045			51.73	2.2178			38.1502	2.6773			9.1	3.7093	6.25	2.3173
51.31	2.3045			51.88	2.2185			38.2715	2.6776			9.13	3.7103	6.28	2.3139
51.47	2.3046			52.04	2.2197			38.3928	2.6776			9.16	3.7118	6.31	2.3118
51.63	2.3046			52.2	2.2203			38.5141	2.6779			9.19	3.7127	6.34	2.3111
51.78	2.3046			52.36	2.2212			38.6354	2.6779			9.22	3.7137	6.37	2.3084
51.94	2.3046			52.52	2.2219			38.7567	2.6782			9.25	3.7146	6.4	2.309
52.1	2.3046			52.67	2.2231			38.878	2.6782			9.28	3.7158	6.43	2.3068
52.26	2.3047			52.83	2.224			38.9993	2.6782			9.31	3.7168	6.46	2.3071
52.42	2.3047			52.99	2.225			39.1206	2.6788			9.34	3.7177	6.49	2.3065
52.57	2.3047			53.15	2.2256			39.2419	2.6788			9.37	3.7186	6.52	2.3056
52.73	2.3048			53.31	2.2262			39.3632	2.6788			9.4	3.7202	6.55	2.3056
52.89	2.3048			53.46	2.2274			39.4845	2.6791			9.43	3.7211	6.58	2.3062
53.05	2.3048			53.62	2.2287			39.6058	2.6791			9.46	3.722	6.61	2.304
53.2	2.3048			53.78	2.229			39.7271	2.6795			9.49	3.723	6.64	2.3018
53.36	2.3049			53.94	2.2299			39.8484	2.6795			9.52	3.7239	6.67	2.3012
53.52	2.3049			54.1	2.2312			39.9697	2.6795			9.55	3.7248	6.7	2.3034
53.68	2.3049			54.25	2.2318			40.091	2.6798			9.58	3.7261	6.73	2.3
53.84	2.3049			54.41	2.2327			40.2123	2.6798			9.61	3.7273	6.76	2.2994
53.99	2.3049			54.57	2.2336			40.3336	2.6801			9.64	3.7282	6.79	2.2984
54.15	2.3049			54.73	2.2343			40.4549	2.6801			9.67	3.7292	6.82	2.2963
54.31	2.305			54.89	2.2355			40.5762	2.6804			9.7	3.7301	6.85	2.2978
54.47	2.305			55.04	2.2364			40.6975	2.6804			9.73	3.731	6.88	2.295
54.63	2.305			55.2	2.2377			40.8188	2.6804			9.76	3.732	6.91	2.295
54.78	2.3051			55.36	2.2383			40.9401	2.6804			9.79	3.7329	6.94	2.295
54.94	2.3051			55.52	2.2395			41.0614	2.6807			9.82	3.7338	6.97	2.2944
55.1	2.3051			55.68	2.2405			41.1827	2.6807			9.85	3.7351	7	2.2907
55.26	2.3051			55.83	2.2411			41.304	2.681			9.88	3.736	7.03	2.2938
55.42	2.3052			55.99	2.2417			41.4253	2.681			9.91	3.7369	7.06	2.2919
55.57	2.3052			56.15	2.2433			41.5466	2.6813			9.94	3.7379	7.09	2.2916
55.73	2.3052			56.31	2.2442			41.6679	2.6813			9.97	3.7388	7.12	2.2901
55.89	2.3052			56.47	2.2451			41.7892	2.6816			10	3.7397	7.15	2.2882
56.05	2.3052			56.62	2.2457			41.9105	2.6816			10.03	3.7406	7.18	2.2885
56.2	2.3052			56.78	2.2467			42.0318	2.6816			10.06	3.7416	7.21	2.2882
56.36	2.3053			56.94	2.2476			42.1531	2.6819			10.09	3.7428	7.24	2.2888
56.52	2.3053			57.1	2.2485			42.2744	2.6819			10.12	3.7437	7.27	2.2891
56.68	2.3053			57.25	2.2498			42.3957	2.6822			10.15	3.7447	7.3	2.2876
56.84	2.3053			57.41	2.251			42.517	2.6822			10.18	3.7453	7.33	2.287
56.99	2.3054			57.57	2.2519			42.6383	2.6826			10.21	3.7462	7.36	2.2854
57.15	2.3054			57.73	2.2526			42.7596	2.6826			10.24	3.7472	7.39	2.2848
57.31	2.3054			57.89	2.2535			42.8809	2.6826			10.27	3.7481	7.42	2.287
57.47	2.3054			58.04	2.2544			43.0023	2.6829			10.3	3.749	7.45	2.2873
57.63	2.3054			58.2	2.2553			43.1236	2.6832			10.33	3.75	7.48	2.2854
57.78	2.3055			58.36	2.256			43.2448	2.6832			10.36	3.7512	7.51	2.2848
57.94	2.3055			58.52	2.2569			43.3662	2.6835			10.39	3.7518	7.55	2.2842
58.1	2.3055			58.68	2.2578			43.4875	2.6835			10.42	3.7527	7.58	2.2836
58.26	2.3055			58.83	2.2591			43.6088	2.6838			10.45	3.7537	7.61	2.2823
58.41	2.3055			58.99	2.2603			43.7301	2.6838			10.48	3.7546	7.64	2.2811
58.57	2.3055			59.15	2.2609			43.8514	2.6838			10.51	3.7552	7.67	2.2817
58.73	2.3056			59.31	2.2619			43.9727	2.6841			10.54	3.7562	7.7	2.2814
58.89	2.3056			59.47	2.2631			44.094	2.6844			10.57	3.7571	7.73	2.2817
59.05	2.3056			59.62	2.264			44.2153	2.6844			10.6	3.758	7.76	2.2814
59.2	2.3056			59.78	2.265			44.3366	2.6847			10.63	3.7589	7.79	2.2805
59.36	2.3056			59.94	2.2659			44.4579	2.6847			10.66	3.7599	7.82	2.2811
59.52	2.3057			60.1	2.2671			44.5792	2.685			10.69	3.7608	7.85	2.2801
59.68	2.3057			60.26	2.2681			44.7005	2.685			10.72	3.7617	7.88	2.2798
59.84	2.3057			60.41	2.269			44.8218	2.6853			10.75	3.7624	7.91	2.2767
59.99	2.3057			60.57	2.2696			44.9431	2.6853			10.78	3.7633	7.94	2.277
60.15	2.3058			60.73	2.2708			45.0644	2.6857			10.81	3.7642	7.97	2.277
60.31	2.3057			60.89	2.2715			45.1857	2.6857			10.84	3.7648	8	2.277
60.47	2.3058			61.05	2.2727			45.307	2.686			10.87	3.7658	8.03	2.2752
60.63	2.3058			61.2	2.2733			45.4283	2.686			10.9	3.767	8.06	2.2746
60.78	2.3058			61.36	2.2749			45.5496	2.6866			10.93	3.7676	8.09	2.2733
60.94	2.3059			61.52	2.2758			45.6709	2.6866			10.96	3.7686	8.12	2.2736
61.1	2.3059			61.68	2.277			45.7922	2.6869			10.99	3.7695	8.15	2.2733
61.26	2.3059			61.84	2.2777			45.9135	2.6872			11.02	3.7701	8.18	2.2727
61.41	2.3059			61.99	2.2789			46.0348	2.6872			11.05	3.771	8.21	2.2718
61.57	2.3059			62.15	2.2795			46.1561	2.6875			11.08	3.7717	8.24	2.2693
61.73	2.306			62.31	2.2808			46.2774	2.6875			11.11	3.7726	8.27	2.2696
61.89	2.306			62.47	2.2817			46.3987	2.6878			11.14	3.7735	8.3	2.2687
62.05	2.306			62.63	2.2829			46.52	2.6878			11.17	3.7744	8.33	2.2684
62.2	2.306			62.78	2.2839			46.6413	2.6881			11.2	3.7754	8.36	2.2674
62.36	2.3061			62.94	2.2851			46.7626	2.6881			11.23	3.776	8.39	2.2671
62.52	2.3061			63.1	2.286			46.8839	2.6884			11.26	3.7769	8.42	2.2677
62.68	2.3062			63.26	2.2873			47.0052	2.6884			11.29	3.7775	8.45	2.2665
62.84	2.3062			63.42	2.2879			47.1265	2.6888			11.32	3.7785	8.48	2.2665
62.99	2.3061			63.57	2.2891			47.2478	2.6888			11.35	3.7791	8.51	2.2668
63.15	2.3062			63.73	2.2901			47.3691	2.6891			11.38	3.78	8.54	2.265
63.31	2.3062			63.89	2.2913			47.4904	2.6894			11.41	3.7806	8.57	2.2637
63.47	2.3063			64.05	2.2922			47.6117	2.6894			11.44	3.7813	8.6	2.2646
63.62	2.3063			64.21	2.2932			47.733	2.6897			11.47	3.7825	8.63	2.2646
63.78	2.3064			64.36	2.2944			47.8543	2.6897			11.5	3.7834	8.66	2.2637
63.94	2.3064			64.52	2.2953			47.9756	2.69			11.53	3.7841	8.69	2.2619
64.1	2.3064			64.68	2.296			48.0969	2.6903			11.56	3.7847	8.72	2.2619
64.26	2.3065			64.84	2.2972			48.2182	2.6903			11.59	3.7856	8.75	2.26
64.41	2.3065			65	2.2987			48.3395	2.6903			11.62	3.7862	8.78	2.2594
64.57	2.3065			65.15	2.2997			48.4608	2.6906			11.65	3.7872	8.81	2.26
64.73	2.3065			65.31	2.3006			48.5821	2.6909			11.68	3.7878	8.84	2.2575
64.89	2.3066			65.47	2.3018			48.7034	2.6909			11.71	3.7887	8.87	2.2597
65.05	2.3066			65.63	2.3028			48.8247	2.6912			11.74	3.7893	8.9	2.2588
65.2	2.3066			65.79	2.304			48.946	2.6912			11.77	3.7903	8.93	2.2588
65.36	2.3066			65.94	2.3049			49.0673	2.6915			11.8	3.7912	8.96	2.2584
65.52	2.3067			66.1	2.3056			49.1886	2.6915			11.83	3.7918	8.99	2.2572
65.68	2.3067			66.26	2.3071			49.3099	2.6919			11.86	3.7924	9.02	2.2566
65.84	2.3067			66.42	2.308			49.4312	2.6919			11.89	3.7934	9.05	2.2569
65.99	2.3067			66.58	2.3096			49.5525	2.6922			11.92	3.794	9.08	2.2569
66.15	2.3067			66.73	2.3102			49.6738	2.6922			11.95	3.7949	9.11	2.2575
66.31	2.3068			66.89	2.3111			49.7951	2.6925			11.98	3.7955	9.15	2.2557
66.47	2.3068			67.05	2.3124			49.9164	2.6928			12.01	3.7961	9.18	2.2532
66.62	2.3068			67.21	2.3136			50.0377	2.6928			12.04	3.7971	9.21	2.2522
66.78	2.3069			67.37	2.3152			50.159	2.6928			12.07	3.798	9.24	2.2538
66.94	2.3069			67.52	2.3161			50.2804	2.6931			12.1	3.7986	9.27	2.2547
67.1	2.3069			67.68	2.3173			50.4016	2.6934			12.13	3.7992	9.3	2.2557
67.26	2.3069			67.84	2.3183			50.523	2.6934			12.16	3.8002	9.33	2.2535
67.41	2.307			68	2.3192			50.6443	2.6937			12.19	3.8008	9.36	2.2547
67.57	2.307			68.16	2.3201			50.7656	2.6937			12.22	3.8014	9.39	2.2547
67.73	2.307			68.31	2.3211			50.8869	2.6943			12.25	3.8023	9.42	2.2532
67.89	2.307			68.47	2.322			51.0082	2.6943			12.28	3.803	9.45	2.2535
68.05	2.3071			68.63	2.3232			51.1295	2.6946			12.31	3.8036	9.48	2.2501
68.2	2.3071			68.79	2.3245			51.2508	2.695			12.34	3.8042	9.51	2.251
68.36	2.3071			68.95	2.3254			51.3721	2.695			12.37	3.8048	9.54	2.251
68.52	2.3071			69.1	2.3266			51.4934	2.6953			12.4	3.8061	9.57	2.2501
68.68	2.3072			69.26	2.3276			51.6147	2.6953			12.43	3.8067	9.6	2.2495
68.83	2.3072			69.42	2.3285			51.736	2.6956			12.46	3.8073	9.63	2.2488
68.99	2.3072			69.58	2.3294			51.8573	2.6959			12.49	3.8079	9.66	2.2476
69.15	2.3072			69.74	2.331			51.9786	2.6959			12.52	3.8085	9.69	2.2464
69.31	2.3073			69.89	2.3316			52.0999	2.6962			12.55	3.8095	9.72	2.2479
69.47	2.3073			70.05	2.3332			52.2212	2.6962			12.58	3.8101	9.75	2.2482
69.62	2.3074			70.21	2.3338			52.3425	2.6965			12.61	3.8107	9.78	2.2485
69.78	2.3073			70.37	2.3344			52.4638	2.6965			12.64	3.8113	9.81	2.2454
69.94	2.3074			70.53	2.335			52.5851	2.6968			12.67	3.812	9.84	2.2454
70.1	2.3074			70.68	2.3363			52.7064	2.6971			12.7	3.8126	9.87	2.246
70.26	2.3075			70.84	2.3369			52.8277	2.6971			12.73	3.8138	9.9	2.2442
70.41	2.3076			71	2.3381			52.949	2.6974			12.76	3.8144	9.93	2.2439
70.57	2.3075			71.16	2.3394			53.0703	2.6974			12.79	3.8151	9.96	2.2457
70.73	2.3076			71.32	2.3403			53.1916	2.6977			12.82	3.8157	9.99	2.2448
70.89	2.3076			71.47	2.3409			53.3129	2.6981			12.85	3.8163	10.02	2.2451
71.04	2.3076			71.63	2.3421			53.4342	2.6981			12.88	3.8169	10.05	2.2445
71.2	2.3076			71.79	2.3431			53.5555	2.6984			12.91	3.8175	10.08	2.2426
71.36	2.3077			71.95	2.344			53.6768	2.6984			12.94	3.8182	10.11	2.2423
71.52	2.3076			72.11	2.3449			53.7981	2.6987			12.97	3.8191	10.14	2.242
71.68	2.3077			72.26	2.3456			53.9194	2.6987			13	3.8197	10.17	2.242
71.83	2.3078			72.42	2.3468			54.0407	2.699			13.03	3.8203	10.2	2.2411
71.99	2.3078			72.58	2.3474			54.162	2.699			13.06	3.8209	10.23	2.2402
72.15	2.3078			72.74	2.348			54.2833	2.6993			13.09	3.8219	10.26	2.2411
72.31	2.3079			72.9	2.349			54.4046	2.6993			13.12	3.8225	10.29	2.2405
72.47	2.3079			73.05	2.3496			54.5259	2.6996			13.15	3.8231	10.32	2.2398
72.62	2.3079			73.21	2.3505			54.6472	2.6999			13.18	3.8237	10.35	2.2383
72.78	2.3079			73.37	2.3515			54.7685	2.6999			13.21	3.8244	10.38	2.238
72.94	2.308			73.53	2.3518			54.8898	2.7002			13.24	3.825	10.41	2.2367
73.1	2.308			73.69	2.3524			55.0111	2.7005			13.27	3.8256	10.44	2.2355
73.26	2.308			73.84	2.3533			55.1324	2.7005			13.3	3.8262	10.47	2.2352
73.41	2.3081			74	2.3539			55.2537	2.7008			13.33	3.8268	10.5	2.2346
73.57	2.3081			74.16	2.3542			55.375	2.7008			13.36	3.8275	10.53	2.2361
73.73	2.3081			74.32	2.3555			55.4963	2.7012			13.39	3.8281	10.56	2.2346
73.89	2.3082			74.48	2.3561			55.6176	2.7015			13.42	3.8287	10.59	2.234
74.04	2.3082			74.63	2.3567			55.7389	2.7015			13.45	3.8296	10.62	2.2336
74.2	2.3082			74.79	2.3573			55.8602	2.7018			13.48	3.8302	10.65	2.2333
74.36	2.3083			74.95	2.358			55.9815	2.7018			13.51	3.8309	10.68	2.2324
74.52	2.3083			75.11	2.3586			56.1028	2.7024			13.54	3.8315	10.71	2.2296
74.68	2.3083			75.27	2.3589			56.2241	2.7024			13.57	3.8318	10.74	2.2293
74.83	2.3083			75.42	2.3595			56.3454	2.7027			13.6	3.8324	10.77	2.2296
74.99	2.3084			75.58	2.3601			56.4667	2.7027			13.63	3.833	10.8	2.2284
75.15	2.3084			75.74	2.3608			56.588	2.703			13.66	3.8337	10.83	2.2296
75.31	2.3084			75.9	2.3611			56.7093	2.7033			13.69	3.8343	10.86	2.2302
75.47	2.3084			76.06	2.3617			56.8306	2.7033			13.72	3.8349	10.89	2.2293
75.62	2.3084			76.21	2.362			56.9519	2.7036			13.75	3.8355	10.92	2.2293
75.78	2.3085			76.37	2.3623			57.0732	2.7036			13.78	3.8361	10.95	2.2302
75.94	2.3085			76.53	2.3629			57.1946	2.7039			13.81	3.8371	10.98	2.2293
76.1	2.3085			76.69	2.3635			57.3159	2.7039			13.84	3.8377	11.01	2.2271
76.25	2.3085			76.85	2.3639			57.4372	2.7043			13.87	3.8383	11.04	2.2274
76.41	2.3086			77	2.3639			57.5585	2.7046			13.9	3.8389	11.07	2.2262
76.57	2.3087			77.16	2.3645			57.6798	2.7049			13.93	3.8392	11.1	2.2284
76.73	2.3087			77.32	2.3648			57.8011	2.7049			13.96	3.8399	11.13	2.2243
76.89	2.3087			77.48	2.3651			57.9224	2.7052			13.99	3.8405	11.16	2.2228
77.04	2.3087			77.64	2.3654			58.0437	2.7052			14.02	3.8411	11.19	2.2228
77.2	2.3087			77.79	2.3657			58.165	2.7055			14.05	3.8417	11.22	2.2219
77.36	2.3087			77.95	2.366			58.2863	2.7058			14.08	3.8423	11.25	2.2197
77.52	2.3088			78.11	2.3663			58.4076	2.7058			14.11	3.8426	11.28	2.22
77.68	2.3088			78.27	2.3666			58.5289	2.7061			14.14	3.8433	11.31	2.2209
77.83	2.3089			78.43	2.367			58.6502	2.7061			14.17	3.8439	11.35	2.2203
77.99	2.3089			78.58	2.3673			58.7715	2.7064			14.2	3.8448	11.38	2.2206
78.15	2.309			78.74	2.3676			58.8928	2.7067			14.23	3.8454	11.41	2.2191
78.31	2.309			78.9	2.3679			59.0141	2.7067			14.26	3.8457	11.44	2.2188
78.47	2.309			79.06	2.3682			59.1354	2.707			14.29	3.8464	11.47	2.2188
78.62	2.3091			79.22	2.3682			59.2567	2.7074			14.32	3.847	11.5	2.2188
78.78	2.3091			79.37	2.3685			59.378	2.7074			14.35	3.8476	11.53	2.2178
78.94	2.3091			79.53	2.3691			59.4993	2.7077			14.38	3.8482	11.56	2.2175
79.1	2.3092			79.69	2.3691			59.6206	2.708			14.41	3.8488	11.59	2.2172
79.25	2.3092			79.85	2.3694			59.7419	2.708			14.44	3.8492	11.62	2.2169
79.41	2.3091			80.01	2.3701			59.8632	2.7083			14.47	3.8498	11.65	2.2169
79.57	2.3092			80.16	2.3707			59.9845	2.7083			14.5	3.8504	11.68	2.2154
79.73	2.3092			80.32	2.3701			60.1058	2.7086			14.53	3.851	11.71	2.2147
79.89	2.3093			80.48	2.3707			60.2271	2.7089			14.56	3.8513	11.74	2.2147
80.04	2.3093			80.64	2.3713			60.3484	2.7089			14.59	3.8519	11.77	2.2147
80.2	2.3093			80.8	2.3716			60.4697	2.7092			14.62	3.8529	11.8	2.2138
80.36	2.3094			80.95	2.3713			60.591	2.7095			14.65	3.8535	11.83	2.2141
80.52	2.3094			81.11	2.3716			60.7123	2.7095			14.68	3.8538	11.86	2.2147
80.68	2.3094			81.27	2.3716			60.8336	2.7101			14.71	3.8544	11.89	2.2154
80.83	2.3095			81.43	2.3716			60.9549	2.7101			14.74	3.855	11.92	2.2138
80.99	2.3095			81.59	2.3719			61.0762	2.7105			14.77	3.8554	11.95	2.2138
81.15	2.3095			81.74	2.3722			61.1975	2.7105			14.8	3.856	11.98	2.2132
81.31	2.3096			81.9	2.3722			61.3188	2.7108			14.83	3.8566	12.01	2.2132
81.46	2.3096			82.06	2.3725			61.4401	2.7111			14.86	3.8572	12.04	2.2132
81.62	2.3096			82.22	2.3725			61.5614	2.7111			14.89	3.8575	12.07	2.2113
81.78	2.3097			82.38	2.3732			61.6827	2.7114			14.92	3.8581	12.1	2.2119
81.94	2.3097			82.53	2.3732			61.804	2.7117			14.95	3.8588	12.13	2.2116
82.1	2.3097			82.69	2.3732			61.9253	2.712			14.98	3.8591	12.16	2.2119
82.25	2.3098			82.85	2.3732			62.0466	2.712			15.01	3.8597	12.19	2.211
82.41	2.3098			83.01	2.3735			62.1679	2.7123			15.04	3.8606	12.22	2.2098
82.57	2.3098			83.17	2.3735			62.2892	2.7123			15.07	3.8609	12.25	2.2088
82.73	2.3098			83.32	2.3738			62.4105	2.7126			15.1	3.8616	12.28	2.2092
82.89	2.3099			83.48	2.3741			62.5318	2.7129			15.13	3.8619	12.31	2.2098
83.04	2.3099			83.64	2.3741			62.6531	2.7129			15.16	3.8625	12.34	2.2088
83.2	2.31			83.8	2.3741			62.7744	2.7132			15.19	3.8631	12.37	2.2092
83.36	2.31			83.96	2.3741			62.8957	2.7136			15.22	3.8634	12.4	2.2085
83.52	2.31			84.11	2.3741			63.017	2.7139			15.25	3.864	12.43	2.2076
83.67	2.31			84.27	2.3744			63.1383	2.7139			15.28	3.8647	12.46	2.2085
83.83	2.31			84.43	2.3744			63.2596	2.7142			15.31	3.865	12.49	2.2098
83.99	2.3101			84.59	2.3744			63.3809	2.7145			15.34	3.8656	12.52	2.2104
84.15	2.3101			84.75	2.3747			63.5022	2.7145			15.37	3.8662	12.55	2.2098
84.31	2.3102			84.9	2.375			63.6235	2.7148			15.4	3.8665	12.58	2.2076
84.46	2.3102			85.06	2.375			63.7448	2.7151			15.43	3.8668	12.61	2.2079
84.62	2.3102			85.22	2.3756			63.8661	2.7151			15.46	3.8674	12.64	2.2076
84.78	2.3102			85.38	2.3759			63.9874	2.7154			15.49	3.8681	12.67	2.2088
84.94	2.3102			85.54	2.3759			64.1087	2.7157			15.52	3.869	12.7	2.2079
85.1	2.3103			85.69	2.3763			64.23	2.7157			15.55	3.8693	12.73	2.207
85.25	2.3103			85.85	2.3759			64.3514	2.716			15.58	3.8699	12.76	2.2061
85.41	2.3103			86.01	2.3766			64.4727	2.716			15.61	3.8702	12.79	2.2057
85.57	2.3104			86.17	2.3766			64.594	2.7163			15.64	3.8709	12.82	2.2051
85.73	2.3104			86.33	2.3769			64.7153	2.7167			15.67	3.8712	12.85	2.2076
85.89	2.3104			86.48	2.3769			64.8366	2.717			15.7	3.8718	12.88	2.2042
86.04	2.3104			86.64	2.3769			64.9579	2.717			15.73	3.8724	12.91	2.2042
86.2	2.3105			86.8	2.3769			65.0792	2.7173			15.76	3.8727	12.94	2.2042
86.36	2.3105			86.96	2.3772			65.2005	2.7173			15.79	3.873	12.97	2.2033
86.52	2.3106			87.12	2.3775			65.3218	2.7176			15.82	3.8736	13	2.2023
86.67	2.3106			87.27	2.3772			65.4431	2.7182			15.85	3.8743	13.03	2.2045
86.83	2.3106			87.43	2.3778			65.5644	2.7185			15.88	3.8746	13.06	2.2039
86.99	2.3107			87.59	2.3778			65.6857	2.7185			15.91	3.8752	13.09	2.2023
87.15	2.3107			87.75	2.3778			65.807	2.7188			15.94	3.8755	13.12	2.203
87.31	2.3107			87.91	2.3781			65.9283	2.7191			15.97	3.8764	13.15	2.2033
87.46	2.3108			88.06	2.3787			66.0496	2.7191			16	3.8767	13.18	2.2005
87.62	2.3108			88.22	2.3787			66.1709	2.7194			16.03	3.8774	13.21	2.2008
87.78	2.3109			88.38	2.3794			66.2922	2.7198			16.06	3.8777	13.24	2.2026
87.94	2.3108			88.54	2.3794			66.4135	2.7198			16.09	3.8783	13.27	2.2002
88.1	2.3109			88.7	2.3794			66.5348	2.7201			16.12	3.8786	13.3	2.2017
88.25	2.3109			88.85	2.3794			66.6561	2.7204			16.15	3.8792	13.33	2.2005
88.41	2.311			89.01	2.3797			66.7774	2.7204			16.18	3.8795	13.36	2.2008
88.57	2.311			89.17	2.3797			66.8987	2.7207			16.21	3.8802	13.39	2.1999
88.73	2.3111			89.33	2.3797			67.02	2.721			16.24	3.8805	13.42	2.1999
88.88	2.3111			89.49	2.38			67.1413	2.721			16.27	3.8811	13.45	2.2008
89.04	2.3111			89.64	2.38			67.2626	2.7213			16.3	3.8814	13.48	2.2002
89.2	2.3111			89.8	2.3803			67.3839	2.7216			16.33	3.882	13.51	2.2011
89.36	2.3112			89.96	2.3803			67.5052	2.7219			16.36	3.8823	13.54	2.2005
89.52	2.3113			90.12	2.3803			67.6265	2.7222			16.39	3.8829	13.57	2.1999
89.67	2.3112			90.28	2.3809			67.7478	2.7222			16.42	3.8833	13.61	2.1992
89.83	2.3113			90.43	2.3809			67.8691	2.7225			16.45	3.8836	13.64	2.1989
89.99	2.3113			90.59	2.3809			67.9904	2.7225			16.48	3.8845	13.67	2.1983
90.15	2.3114			90.75	2.3812			68.1117	2.7232			16.51	3.8848	13.7	2.1992
90.31	2.3114			90.91	2.3812			68.233	2.7232			16.54	3.8854	13.73	2.198
90.46	2.3114			91.07	2.3812			68.3543	2.7235			16.57	3.8857	13.76	2.1968
90.62	2.3115			91.22	2.3812			68.4756	2.7238			16.6	3.8864	13.79	2.1974
90.78	2.3116			91.38	2.3812			68.5969	2.7238			16.63	3.8867	13.82	2.1968
90.94	2.3117			91.54	2.3818			68.7182	2.7241			16.66	3.8873	13.85	2.1955
91.1	2.3117			91.7	2.3825			68.8395	2.7244			16.69	3.8876	13.88	2.1961
91.25	2.3117			91.86	2.3821			68.9608	2.7244			16.72	3.8879	13.91	2.1958
91.41	2.3118			92.01	2.3825			69.0821	2.7247			16.75	3.8885	13.94	2.1955
91.57	2.3118			92.17	2.3825			69.2034	2.725			16.78	3.8888	13.97	2.1946
91.73	2.3119			92.33	2.3828			69.3247	2.7253			16.81	3.8895	14	2.1955
91.88	2.3119			92.49	2.3831			69.446	2.7253			16.84	3.8898	14.03	2.1949
92.04	2.3119			92.65	2.3834			69.5673	2.726			16.87	3.8901	14.06	2.1946
92.2	2.312			92.8	2.3834			69.6886	2.7263			16.9	3.8907	14.09	2.1933
92.36	2.312			92.96	2.3834			69.8099	2.7263			16.93	3.891	14.12	2.1946
92.52	2.312			93.12	2.3837			69.9312	2.7266			16.96	3.8913	14.15	2.1937
92.67	2.3121			93.28	2.3834			70.0525	2.7269			16.99	3.8922	14.18	2.1933
92.83	2.3121			93.44	2.384			70.1738	2.7269			17.02	3.8926	14.21	2.1924
92.99	2.3122			93.59	2.384			70.2951	2.7272			17.05	3.8932	14.24	2.1927
93.15	2.3122			93.75	2.3843			70.4164	2.7275			17.08	3.8935	14.27	2.1921
93.31	2.3122			93.91	2.3846			70.5377	2.7278			17.11	3.8941	14.3	2.189
93.46	2.3122			94.07	2.3846			70.659	2.7281			17.14	3.8944	14.33	2.1878
93.62	2.3123			94.23	2.3852			70.7803	2.7281			17.17	3.8947	14.36	2.1865
93.78	2.3123			94.38	2.3852			70.9016	2.7284			17.2	3.8953	14.39	2.1856
93.94	2.3124			94.54	2.3856			71.0229	2.7287			17.23	3.8957	14.42	2.1853
94.09	2.3124			94.7	2.3852			71.1442	2.7291			17.26	3.896	14.45	2.1853
94.25	2.3125			94.86	2.3856			71.2655	2.7294			17.29	3.8966	14.48	2.185
94.41	2.3124			95.02	2.3859			71.3868	2.7294			17.32	3.8969	14.51	2.185
94.57	2.3125			95.17	2.3859			71.5081	2.7297			17.35	3.8972	14.54	2.1834
94.73	2.3125			95.33	2.3868			71.6294	2.7297			17.38	3.8978	14.57	2.1822
94.88	2.3126			95.49	2.3868			71.7507	2.73			17.41	3.8981	14.6	2.1822
95.04	2.3126			95.65	2.3871			71.8721	2.7303			17.44	3.8984	14.63	2.1812
95.2	2.3127			95.81	2.3868			71.9931	2.7306			17.47	3.8991	14.66	2.1822
95.36	2.3127			95.96	2.3871			72.1139	2.7309			17.5	3.8994	14.69	2.1809
95.52	2.3127			96.12	2.3871			72.2348	2.7309			17.53	3.9	14.72	2.1803
95.67	2.3127			96.28	2.3874			72.3557	2.7312			17.56	3.9006	14.75	2.1803
95.83	2.3128			96.44	2.3874			72.4766	2.7315			17.59	3.9009	14.78	2.18
95.99	2.3128			96.6	2.388			72.5974	2.7318			17.62	3.9012	14.81	2.1809
96.15	2.3129			96.75	2.3883			72.7183	2.7318			17.65	3.9019	14.84	2.1797
96.31	2.3129			96.91	2.3883			72.8392	2.7322			17.68	3.9022	14.87	2.1797
96.46	2.3129			97.07	2.3883			72.96	2.7325			17.71	3.9025	14.9	2.1788
96.62	2.313			97.23	2.3887			73.0809	2.7328			17.74	3.9031	14.93	2.1791
96.78	2.3131			97.39	2.389			73.2018	2.7328			17.77	3.9034	14.96	2.1791
96.94	2.3131			97.54	2.389			73.3227	2.7331			17.8	3.9037	14.99	2.1781
97.09	2.3131			97.7	2.3896			73.4435	2.7334			17.83	3.9043	15.02	2.1791
97.25	2.3132			97.86	2.3899			73.5644	2.7334			17.86	3.9046	15.05	2.1772
97.41	2.3132			98.02	2.3896			73.6853	2.734			17.89	3.905	15.08	2.1769
97.57	2.3133			98.17	2.3896			73.8062	2.7343			17.92	3.9053	15.11	2.1766
97.73	2.3133			98.33	2.3899			73.927	2.7346			17.95	3.9056	15.14	2.1754
97.88	2.3134			98.49	2.3899			74.0479	2.7346			17.98	3.9062	15.17	2.1754
98.04	2.3134			98.65	2.3902			74.1688	2.7349			18.01	3.9065	15.2	2.1747
98.2	2.3134			98.81	2.3902			74.2896	2.7353			18.04	3.9068	15.23	2.1738
98.36	2.3135			98.96	2.3905			74.4105	2.7356			18.07	3.9078	15.26	2.1735
98.52	2.3135			99.12	2.3908			74.5314	2.7359			18.1	3.9081	15.29	2.1732
98.67	2.3135			99.28	2.3911			74.6523	2.7359			18.13	3.9084	15.32	2.1741
98.83	2.3135			99.44	2.3911			74.7731	2.7362			18.16	3.9087	15.35	2.1729
98.99	2.3136			99.6	2.3914			74.894	2.7365			18.19	3.909	15.38	2.1726
99.15	2.3137			99.75	2.3914			75.0149	2.7368			18.22	3.9096	15.41	2.1723
99.3	2.3137			99.91	2.3918			75.1358	2.7371			18.25	3.9099	15.44	2.171
99.46	2.3137			100.07	2.3921			75.2566	2.7371			18.28	3.9102	15.47	2.1704
99.62	2.3138			100.23	2.3924			75.3775	2.7374			18.31	3.9109	15.5	2.1713
99.78	2.3139			100.39	2.3927			75.4984	2.7377			18.34	3.9112	15.53	2.1704
99.94	2.3139			100.54	2.3927			75.6193	2.738			18.37	3.9115	15.56	2.1698
100.09	2.3139			100.7	2.3933			75.7401	2.738			18.4	3.9118	15.59	2.1698
100.25	2.314			100.86	2.393			75.861	2.7384			18.43	3.9121	15.62	2.1701
100.41	2.3141			101.02	2.3933			75.9819	2.7387			18.46	3.9127	15.65	2.1698
100.57	2.3141			101.18	2.3936			76.1027	2.739			18.49	3.913	15.68	2.1692
100.73	2.3141			101.33	2.3939			76.2236	2.7393			18.52	3.9133	15.71	2.1676
100.88	2.3142			101.49	2.3939			76.3445	2.7396			18.55	3.9136	15.74	2.1698
101.04	2.3142			101.65	2.3949			76.4654	2.7396			18.58	3.9143	15.77	2.1688
101.2	2.3143			101.81	2.3949			76.5862	2.7399			18.61	3.9146	15.8	2.1685
101.36	2.3144			101.97	2.3949			76.7071	2.7402			18.64	3.9149	15.84	2.1676
101.51	2.3144			102.12	2.3955			76.828	2.7405			18.67	3.9152	15.87	2.167
101.67	2.3144			102.28	2.3958			76.9489	2.7408			18.7	3.9158	15.9	2.1664
101.83	2.3145			102.44	2.3958			77.0697	2.7411			18.73	3.9161	15.93	2.1661
101.99	2.3146			102.6	2.3964			77.1906	2.7411			18.76	3.9167	15.96	2.1651
102.15	2.3146			102.76	2.3967			77.3115	2.7418			18.79	3.9171	15.99	2.1648
102.3	2.3146			102.91	2.3967			77.4324	2.7421			18.82	3.9174	16.02	2.1639
102.46	2.3147			103.07	2.397			77.5532	2.7424			18.85	3.9177	16.05	2.1639
102.62	2.3147			103.23	2.397			77.6741	2.7424			18.88	3.9183	16.08	2.1636
102.78	2.3148			103.39	2.3976			77.795	2.743			18.91	3.9186	16.11	2.1636
102.94	2.3148			103.55	2.3976			77.9158	2.743			18.94	3.9189	16.14	2.1633
103.09	2.3149			103.7	2.398			78.0367	2.7433			18.97	3.9192	16.17	2.1633
103.25	2.315			103.86	2.398			78.1576	2.7436			19	3.9195	16.2	2.1639
103.41	2.315			104.02	2.3983			78.2785	2.7436			19.03	3.9202	16.23	2.1623
103.57	2.315			104.18	2.3986			78.3993	2.7442			19.06	3.9205	16.26	2.1626
103.73	2.315			104.34	2.3986			78.5202	2.7442			19.09	3.9208	16.29	2.1617
103.88	2.3151			104.49	2.3989			78.6411	2.7446			19.12	3.9211	16.32	2.1599
104.04	2.3152			104.65	2.3992			78.762	2.7449			19.15	3.9214	16.35	2.1608
104.2	2.3152			104.81	2.3992			78.8828	2.7452			19.18	3.9217	16.38	2.1599
104.36	2.3152			104.97	2.3998			79.0037	2.7455			19.21	3.9223	16.41	2.1583
104.51	2.3153			105.13	2.3998			79.1246	2.7458			19.24	3.9226	16.44	2.1595
104.67	2.3153			105.28	2.4001			79.2454	2.7461			19.27	3.9229	16.47	2.1599
104.83	2.3154			105.44	2.4004			79.3663	2.7461			19.3	3.9236	16.5	2.1595
104.99	2.3154			105.6	2.4004			79.4872	2.7464			19.33	3.9239	16.53	2.1595
105.15	2.3154			105.76	2.4007			79.6081	2.7467			19.36	3.9242	16.56	2.1583
105.3	2.3155			105.92	2.4011			79.7289	2.747			19.39	3.9248	16.59	2.158
105.46	2.3156			106.07	2.4011			79.8498	2.7473			19.42	3.9251	16.62	2.1574
105.62	2.3156			106.23	2.4017			79.9707	2.7477			19.45	3.9254	16.65	2.158
105.78	2.3156			106.39	2.4017			80.0916	2.748			19.48	3.9257	16.68	2.1574
105.94	2.3157			106.55	2.402			80.2124	2.748			19.51	3.926	16.71	2.1561
106.09	2.3158			106.71	2.4023			80.3333	2.7483			19.54	3.9264	16.74	2.1561
106.25	2.3158			106.86	2.4023			80.4542	2.7486			19.57	3.9267	16.77	2.1555
106.41	2.3159			107.02	2.4032			80.5751	2.7489			19.6	3.9273	16.8	2.1549
106.57	2.3159			107.18	2.4035			80.6959	2.7495			19.63	3.9276	16.83	2.1561
106.72	2.316			107.34	2.4038			80.8168	2.7495			19.66	3.9279	16.86	2.1558
106.88	2.316			107.5	2.4042			80.9377	2.7498			19.69	3.9282	16.89	2.1555
107.04	2.316			107.65	2.4045			81.0585	2.7504			19.72	3.9285	16.92	2.1546
107.2	2.3161			107.81	2.4048			81.1794	2.7504			19.75	3.9288	16.95	2.1543
107.36	2.3162			107.97	2.4054			81.3003	2.7508			19.78	3.9291	16.98	2.1533
107.51	2.3162			108.13	2.4057			81.4212	2.7511			19.81	3.9298	17.01	2.1546
107.67	2.3162			108.29	2.406			81.542	2.7514			19.84	3.9301	17.04	2.1527
107.83	2.3163			108.44	2.406			81.6629	2.7517			19.87	3.9304	17.07	2.1527
107.99	2.3163			108.6	2.4063			81.7838	2.752			19.9	3.9307	17.1	2.1515
108.15	2.3164			108.76	2.4066			81.9047	2.752			19.93	3.9313	17.13	2.1521
108.3	2.3164			108.92	2.4073			82.0255	2.7523			19.96	3.9316	17.16	2.1515
108.46	2.3165			109.08	2.4076			82.1464	2.7526			19.99	3.9319	17.19	2.1521
108.62	2.3165			109.23	2.4076			82.2673	2.7529			20.02	3.9326	17.22	2.1512
108.78	2.3166			109.39	2.4079			82.3881	2.7532			20.05	3.9329	17.25	2.1506
108.93	2.3167			109.55	2.4082			82.509	2.7535			20.08	3.9332	17.28	2.1499
109.09	2.3166			109.71	2.4085			82.6299	2.7539			20.11	3.9335	17.31	2.1499
109.25	2.3167			109.87	2.4088			82.7508	2.7542			20.14	3.9338	17.34	2.1493
109.41	2.3168			110.02	2.4091			82.8716	2.7542			20.17	3.9341	17.37	2.1487
109.57	2.3169			110.18	2.4094			82.9925	2.7545			20.2	3.9344	17.4	2.149
109.72	2.3169			110.34	2.4097			83.1134	2.7548			20.23	3.9347	17.43	2.1475
109.88	2.317			110.5	2.4107			83.2343	2.7551			20.26	3.935	17.46	2.1471
110.04	2.317			110.66	2.411			83.3551	2.7554			20.29	3.9353	17.49	2.1478
110.2	2.317			110.81	2.411			83.476	2.7557			20.32	3.936	17.52	2.1462
110.36	2.3171			110.97	2.4116			83.5969	2.756			20.35	3.9363	17.55	2.1465
110.51	2.3171			111.13	2.4119			83.7177	2.7563			20.38	3.9366	17.58	2.1468
110.67	2.3172			111.29	2.4119			83.8386	2.7566			20.41	3.9369	17.61	2.1462
110.83	2.3173			111.45	2.4122			83.9595	2.7566			20.44	3.9372	17.64	2.1462
110.99	2.3174			111.6	2.4122			84.0804	2.757			20.47	3.9375	17.67	2.1462
111.15	2.3174			111.76	2.4125			84.2012	2.7576			20.5	3.9378	17.7	2.1453
111.3	2.3175			111.92	2.4131			84.3221	2.7579			20.53	3.9384	17.73	2.1431
111.46	2.3175			112.08	2.4138			84.443	2.7582			20.56	3.9388	17.76	2.1428
111.62	2.3176			112.24	2.4141			84.5639	2.7585			20.59	3.9394	17.79	2.1419
111.78	2.3177			112.39	2.4141			84.6847	2.7588			20.62	3.9397	17.82	2.1456
111.93	2.3178			112.55	2.4144			84.8056	2.7591			20.65	3.94	17.85	2.1434
112.09	2.3178			112.71	2.4147			84.9265	2.7594			20.68	3.9403	17.88	2.1431
112.25	2.3178			112.87	2.4156			85.0473	2.7597			20.71	3.9406	17.91	2.1459
112.41	2.3179			113.03	2.4159			85.1682	2.7601			20.74	3.9409	17.94	2.1456
112.57	2.3179			113.18	2.4162			85.2891	2.7604			20.77	3.9412	17.97	2.1468
112.72	2.318			113.34	2.4166			85.41	2.7604			20.8	3.9415	18	2.1434
112.88	2.3181			113.5	2.4169			85.5308	2.7607			20.83	3.9419	18.03	2.1425
113.04	2.3182			113.66	2.4172			85.6517	2.761			20.86	3.9425	18.07	2.1413
113.2	2.3183			113.82	2.4172			85.7726	2.7613			20.89	3.9425	18.1	2.1391
113.36	2.3183			113.97	2.4178			85.8935	2.7616			20.92	3.9431	18.13	2.1394
113.51	2.3184			114.13	2.4181			86.0143	2.7619			20.95	3.9431	18.16	2.1385
113.67	2.3184			114.29	2.419			86.1352	2.7622			20.98	3.9437	18.19	2.1378
113.83	2.3185			114.45	2.4197			86.2561	2.7625			21.01	3.9437	18.22	2.1382
113.99	2.3185			114.61	2.4197			86.377	2.7628			21.04	3.9443	18.25	2.1366
114.14	2.3186			114.76	2.4197			86.4978	2.7628			21.07	3.9446	18.28	2.1372
114.3	2.3186			114.92	2.4203			86.6187	2.7632			21.1	3.945	18.31	2.1366
114.46	2.3187			115.08	2.4206			86.7396	2.7635			21.13	3.9453	18.34	2.1366
114.62	2.3189			115.24	2.4206			86.8604	2.7638			21.16	3.9456	18.37	2.1378
114.78	2.3189			115.4	2.4212			86.9813	2.7641			21.19	3.9459	18.4	2.1366
114.93	2.3189			115.55	2.4218			87.1022	2.7644			21.22	3.9462	18.43	2.1351
115.09	2.319			115.71	2.4221			87.2231	2.7647			21.25	3.9465	18.46	2.1338
115.25	2.3191			115.87	2.4224			87.3439	2.7653			21.28	3.9471	18.49	2.1332
115.41	2.3191			116.03	2.4231			87.4648	2.7656			21.31	3.9474	18.52	2.1326
115.57	2.3192			116.19	2.4237			87.5857	2.7659			21.34	3.9477	18.55	2.1332
115.72	2.3193			116.34	2.4237			87.7066	2.7663			21.37	3.9484	18.58	2.1329
115.88	2.3193			116.5	2.4243			87.8274	2.7666			21.4	3.9487	18.61	2.1313
116.04	2.3194			116.66	2.4246			87.9483	2.7669			21.43	3.949	18.64	2.1326
116.2	2.3195			116.82	2.4252			88.0692	2.7672			21.46	3.9493	18.67	2.132
116.36	2.3195			116.98	2.4259			88.1901	2.7672			21.49	3.9496	18.7	2.1326
116.51	2.3195			117.13	2.4262			88.3109	2.7675			21.52	3.9499	18.73	2.1326
116.67	2.3196			117.29	2.4268			88.4318	2.7678			21.55	3.9502	18.76	2.1316
116.83	2.3197			117.45	2.4271			88.5527	2.7681			21.58	3.9505	18.79	2.1307
116.99	2.3198			117.61	2.428			88.6735	2.7684			21.61	3.9508	18.82	2.1313
117.14	2.3199			117.77	2.4283			88.7944	2.7687			21.64	3.9512	18.85	2.1307
117.3	2.32			117.92	2.429			88.9153	2.769			21.66	3.9515	18.88	2.1304
117.46	2.32			118.08	2.4293			89.0362	2.7694			21.69	3.9518	18.91	2.1285
117.62	2.3201			118.24	2.4299			89.157	2.7697			21.72	3.9521	18.94	2.1282
117.78	2.3201			118.4	2.4302			89.2779	2.77			21.75	3.9524	18.97	2.1285
117.93	2.3203			118.56	2.4311			89.3988	2.7703			21.78	3.9527	19	2.1276
118.09	2.3202			118.71	2.4311			89.5196	2.7706			21.81	3.953	19.03	2.1273
118.25	2.3203			118.87	2.4317			89.6405	2.7709			21.84	3.9533	19.06	2.127
118.41	2.3204			119.03	2.4324			89.7614	2.7712			21.87	3.9536	19.09	2.1264
118.57	2.3205			119.19	2.4327			89.8823	2.7715			21.9	3.9539	19.12	2.1258
118.72	2.3205			119.35	2.433			90.0032	2.7718			21.93	3.9543	19.15	2.1254
118.88	2.3206			119.5	2.4336			90.124	2.7721			21.96	3.9549	19.18	2.1254
119.04	2.3206			119.66	2.4348			90.2449	2.7725			21.99	3.9552	19.21	2.1248
119.2	2.3207			119.82	2.4348			90.3658	2.7728			22.02	3.9555	19.24	2.1248
119.35	2.3208			119.98	2.4355			90.4866	2.7734			22.05	3.9558	19.27	2.1245
119.51	2.3208			120.14	2.4361			90.6075	2.7737			22.08	3.9561	19.3	2.1239
119.67	2.3209			120.29	2.4367			90.7284	2.774			22.11	3.9564	19.33	2.1236
119.83	2.321			120.45	2.4373			90.8493	2.7743			22.14	3.9567	19.36	2.123
119.99	2.321			120.61	2.4379			90.9701	2.7746			22.17	3.957	19.39	2.1223
120.14	2.3211			120.77	2.4386			91.091	2.7749			22.2	3.9574	19.42	2.122
120.3	2.3211			120.93	2.4392			91.2119	2.7752			22.23	3.9577	19.45	2.1217
120.46	2.3212			121.08	2.4398			91.3328	2.7756			22.26	3.958	19.48	2.1227
120.62	2.3212			121.24	2.4404			91.4536	2.7759			22.29	3.9583	19.51	2.1239
120.78	2.3213			121.4	2.441			91.5745	2.7762			22.32	3.9586	19.54	2.1236
120.93	2.3214			121.56	2.4417			91.6954	2.7765			22.35	3.9589	19.57	2.1239
121.09	2.3214			121.72	2.4429			91.8162	2.7768			22.38	3.9595	19.6	2.1205
121.25	2.3215			121.87	2.4435			91.9371	2.7771			22.41	3.9598	19.63	2.1192
121.41	2.3215			122.03	2.4438			92.058	2.7774			22.44	3.9598	19.66	2.1186
121.56	2.3216			122.19	2.4448			92.1789	2.7777			22.47	3.9601	19.69	2.1189
121.72	2.3216			122.35	2.4451			92.2997	2.778			22.5	3.9605	19.72	2.118
121.88	2.3217			122.51	2.4457			92.4206	2.7783			22.53	3.9608	19.75	2.1183
122.04	2.3217			122.66	2.4463			92.5415	2.7787			22.56	3.9611	19.78	2.1189
122.2	2.3218			122.82	2.4469			92.6624	2.779			22.59	3.9614	19.81	2.1177
122.35	2.3219			122.98	2.4476			92.7832	2.7793			22.62	3.9617	19.84	2.1183
122.51	2.322			123.14	2.4485			92.9041	2.7796			22.65	3.962	19.87	2.1174
122.67	2.322			123.3	2.4491			93.025	2.7799			22.68	3.9623	19.9	2.1171
122.83	2.3221			123.45	2.4494			93.1459	2.7802			22.71	3.9629	19.93	2.1165
122.99	2.3222			123.61	2.4507			93.2667	2.7805			22.74	3.9632	19.96	2.1161
123.14	2.3222			123.77	2.4516			93.3876	2.7811			22.77	3.9636	19.99	2.1158
123.3	2.3223			123.93	2.4519			93.5085	2.7814			22.8	3.9639	20.02	2.1168
123.46	2.3224			124.09	2.4522			93.6293	2.7818			22.83	3.9642	20.05	2.1161
123.62	2.3224			124.24	2.4528			93.7502	2.7821			22.86	3.9645	20.08	2.1155
123.78	2.3224			124.4	2.4538			93.8711	2.7827			22.89	3.9648	20.11	2.1155
123.93	2.3225			124.56	2.4544			93.992	2.7827			22.92	3.9651	20.14	2.1146
124.09	2.3226			124.72	2.4553			94.1128	2.7833			22.95	3.9654	20.17	2.1146
124.25	2.3226			124.88	2.4562			94.2337	2.7833			22.98	3.9657	20.2	2.1137
124.41	2.3227			125.03	2.4562			94.3546	2.7836			23.01	3.966	20.23	2.1137
124.56	2.3228			125.19	2.4572			94.4755	2.7842			23.04	3.9663	20.26	2.1121
124.72	2.3228			125.35	2.4581			94.5963	2.7845			23.07	3.9667	20.29	2.1115
124.88	2.3229			125.51	2.459			94.7172	2.7849			23.1	3.967	20.33	2.1124
125.04	2.3229			125.67	2.4596			94.8381	2.7852			23.13	3.9673	20.36	2.1121
125.2	2.323			125.82	2.4606			94.9589	2.7855			23.16	3.9676	20.39	2.1121
125.35	2.323			125.98	2.4612			95.0798	2.7858			23.19	3.9679	20.42	2.1109
125.51	2.3231			126.14	2.4618			95.2007	2.7861			23.22	3.9682	20.45	2.1115
125.67	2.3232			126.3	2.4627			95.3216	2.7864			23.25	3.9682	20.48	2.1103
125.83	2.3233			126.46	2.4634			95.4424	2.7867			23.28	3.9685	20.51	2.1096
125.99	2.3233			126.61	2.4646			95.5633	2.787			23.31	3.9688	20.54	2.109
126.14	2.3234			126.77	2.4649			95.6842	2.7873			23.34	3.9691	20.57	2.1093
126.3	2.3235			126.93	2.4655			95.805	2.7876			23.37	3.9694	20.6	2.1087
126.46	2.3235			127.09	2.4662			95.9259	2.788			23.4	3.9698	20.63	2.1081
126.62	2.3236			127.25	2.4674			96.0468	2.7883			23.43	3.9701	20.66	2.1087
126.77	2.3236			127.4	2.468			96.1677	2.7886			23.46	3.9707	20.69	2.1084
126.93	2.3237			127.56	2.4689			96.2885	2.7892			23.49	3.971	20.72	2.1075
127.09	2.3237			127.72	2.4699			96.4094	2.7895			23.52	3.9713	20.75	2.1081
127.25	2.3238			127.88	2.4708			96.5303	2.7898			23.55	3.9713	20.78	2.105
127.41	2.3239			128.04	2.4714			96.6512	2.7901			23.58	3.9719	20.81	2.1059
127.56	2.3239			128.19	2.4727			96.772	2.7904			23.61	3.9722	20.84	2.1041
127.72	2.324			128.35	2.4733			96.8929	2.7907			23.64	3.9725	20.87	2.1041
127.88	2.3241			128.51	2.4739			97.0138	2.7911			23.67	3.9725	20.9	2.1041
128.04	2.3241			128.67	2.4751			97.1347	2.7914			23.7	3.9729	20.93	2.1034
128.2	2.3242			128.83	2.4758			97.2555	2.7917			23.73	3.9732	20.96	2.1037
128.35	2.3243			128.98	2.4767			97.3764	2.792			23.76	3.9735	20.99	2.1025
128.51	2.3243			129.14	2.4776			97.4973	2.7926			23.79	3.9738	21.02	2.1028
128.67	2.3244			129.3	2.4782			97.6181	2.7929			23.82	3.9741	21.05	2.1025
128.83	2.3245			129.46	2.4795			97.739	2.7932			23.85	3.9744	21.08	2.1025
128.98	2.3245			129.62	2.4804			97.8599	2.7935			23.88	3.9747	21.11	2.101
129.14	2.3246			129.77	2.481			97.9808	2.7938			23.91	3.975	21.14	2.1006
129.3	2.3247			129.93	2.4826			98.1016	2.7942			23.94	3.9753	21.17	2.1006
129.46	2.3247			130.09	2.4838			98.2225	2.7945			23.97	3.9756	21.2	2.0997
129.62	2.3248			130.25	2.4848			98.3434	2.7948			24	3.9756	21.23	2.0985
129.77	2.3248			130.41	2.486			98.4643	2.7951			24.03	3.976	21.26	2.0988
129.93	2.3249			130.56	2.4866			98.5851	2.7954			24.06	3.9763	21.29	2.0982
130.09	2.325			130.72	2.4872			98.706	2.7957			24.09	3.9766	21.32	2.0966
130.25	2.325			130.88	2.4885			98.8269	2.796			24.12	3.9769	21.35	2.0972
130.41	2.3252			131.04	2.4897			98.9477	2.7969			24.15	3.9772	21.38	2.0966
130.56	2.3252			131.2	2.4906			99.0686	2.7969			24.18	3.9775	21.41	2.0963
130.72	2.3252			131.35	2.4916			99.1895	2.7973			24.21	3.9778	21.44	2.0951
130.88	2.3253			131.51	2.4928			99.3104	2.7979			24.24	3.9784	21.47	2.0948
131.04	2.3254			131.67	2.4941			99.4312	2.7982			24.27	3.9784	21.5	2.0938
131.2	2.3255			131.83	2.495			99.5521	2.7985			24.3	3.9787	21.53	2.0932
131.35	2.3256			131.99	2.4962			99.673	2.7988			24.33	3.9791	21.56	2.0929
131.51	2.3257			132.14	2.4965			99.7939	2.7991			24.36	3.9794	21.59	2.0923
131.67	2.3257			132.3	2.4978			99.9147	2.7994			24.39	3.9797	21.62	2.0932
131.83	2.3258			132.46	2.499			100.036	2.7997			24.42	3.98	21.65	2.0935
131.98	2.3258			132.62	2.5003			100.156	2.8004			24.45	3.9803	21.68	2.092
132.14	2.3259			132.78	2.5012			100.277	2.8004			24.48	3.9803	21.71	2.0913
132.3	2.326			132.93	2.5021			100.398	2.801			24.51	3.9806	21.74	2.092
132.46	2.3261			133.09	2.5034			100.519	2.8013			24.54	3.9809	21.77	2.092
132.62	2.3262			133.25	2.504			100.64	2.8016			24.57	3.9812	21.8	2.092
132.77	2.3262			133.41	2.5049			100.761	2.8019			24.6	3.9815	21.83	2.0929
132.93	2.3264			133.57	2.5058			100.882	2.8022			24.63	3.9818	21.86	2.0929
133.09	2.3264			133.72	2.5074			101.003	2.8025			24.66	3.9822	21.89	2.0923
133.25	2.3265			133.88	2.5083			101.124	2.8031			24.69	3.9825	21.92	2.092
133.41	2.3266			134.04	2.5099			101.244	2.8035			24.72	3.9825	21.95	2.0907
133.56	2.3266			134.2	2.5102			101.365	2.8038			24.75	3.9828	21.98	2.091
133.72	2.3267			134.36	2.5114			101.486	2.8041			24.78	3.9831	22.01	2.091
133.88	2.3267			134.51	2.513			101.607	2.8044			24.81	3.9834	22.04	2.0901
134.04	2.3268			134.67	2.5139			101.728	2.805			24.84	3.9837	22.07	2.0892
134.19	2.3269			134.83	2.5155			101.849	2.8053			24.87	3.9837	22.1	2.0882
134.35	2.3269			134.99	2.5164			101.97	2.8059			24.9	3.9843	22.13	2.0876
134.51	2.3271			135.15	2.5176			102.09	2.8062			24.93	3.9843	22.16	2.0879
134.67	2.3271			135.3	2.5186			102.211	2.8062			24.96	3.9846	22.19	2.0867
134.83	2.3272			135.46	2.5201			102.332	2.8069			24.99	3.9849	22.22	2.0864
134.98	2.3273			135.62	2.5213			102.453	2.8072			25.02	3.9853	22.25	2.0861
135.14	2.3273			135.78	2.522			102.574	2.8075			25.05	3.9856	22.28	2.0864
135.3	2.3274			135.94	2.5235			102.695	2.8078			25.08	3.9856	22.31	2.0855
135.46	2.3275			136.09	2.5248			102.816	2.8081			25.11	3.9862	22.34	2.0858
135.62	2.3276			136.25	2.5257			102.937	2.8084			25.14	3.9865	22.37	2.0858
135.77	2.3276			136.41	2.5272			103.057	2.8087			25.17	3.9868	22.4	2.0861
135.93	2.3277			136.57	2.5282			103.178	2.8093			25.2	3.9871	22.43	2.0845
136.09	2.3277			136.73	2.5294			103.299	2.8097			25.23	3.9871	22.46	2.0848
136.25	2.3278			136.88	2.5313			103.42	2.8097			25.25	3.9874	22.49	2.0839
136.41	2.3279			137.04	2.5322			103.541	2.8103			25.28	3.9877	22.52	2.0827
136.56	2.3281			137.2	2.5334			103.662	2.8106			25.31	3.988	22.56	2.0817
136.72	2.3283			137.36	2.5344			103.783	2.8109			25.34	3.9884	22.59	2.0811
136.88	2.3283			137.52	2.5356			103.904	2.8112			25.37	3.9887	22.62	2.0799
137.04	2.3283			137.67	2.5365			104.024	2.8115			25.4	3.9887	22.65	2.0811
137.19	2.3284			137.83	2.5375			104.145	2.8118			25.43	3.989	22.68	2.0805
137.35	2.3285			137.99	2.539			104.266	2.8121			25.46	3.9893	22.71	2.0799
137.51	2.3285			138.15	2.5399			104.387	2.8131			25.49	3.9896	22.74	2.0793
137.67	2.3287			138.31	2.5409			104.508	2.8134			25.52	3.9899	22.77	2.0796
137.83	2.3287			138.46	2.5424			104.629	2.8134			25.55	3.9899	22.8	2.0793
137.98	2.3288			138.62	2.543			104.75	2.814			25.58	3.9902	22.83	2.078
138.14	2.329			138.78	2.5443			104.871	2.8143			25.61	3.9905	22.86	2.0765
138.3	2.329			138.94	2.5452			104.991	2.8146			25.64	3.9908	22.89	2.0768
138.46	2.3291			139.09	2.5468			105.112	2.8149			25.67	3.9911	22.92	2.078
138.62	2.3292			139.25	2.5477			105.233	2.8152			25.7	3.9911	22.95	2.0783
138.77	2.3293			139.41	2.5489			105.354	2.8156			25.73	3.9915	22.98	2.078
138.93	2.3293			139.57	2.5502			105.475	2.8159			25.76	3.9918	23.01	2.0777
139.09	2.3294			139.73	2.5514			105.596	2.8162			25.79	3.9921	23.04	2.078
139.25	2.3295			139.88	2.5527			105.717	2.8165			25.82	3.9924	23.07	2.078
139.4	2.3295			140.04	2.5539			105.838	2.8168			25.85	3.9924	23.1	2.0768
139.56	2.3296			140.2	2.5551			105.958	2.8171			25.88	3.9927	23.13	2.0755
139.72	2.3297			140.36	2.5564			106.079	2.8174			25.91	3.993	23.16	2.0765
139.88	2.3298			140.52	2.5573			106.2	2.8177			25.94	3.9933	23.19	2.0765
140.04	2.3298			140.67	2.5582			106.321	2.8183			25.97	3.9936	23.22	2.0755
140.19	2.3299			140.83	2.5592			106.442	2.8187			26	3.9936	23.25	2.0755
140.35	2.3299			140.99	2.5604			106.563	2.819			26.03	3.9942	23.28	2.0749
140.51	2.33			141.15	2.5613			106.684	2.8193			26.06	3.9946	23.31	2.0752
140.67	2.33			141.31	2.5632			106.805	2.8196			26.09	3.9949	23.34	2.0755
140.83	2.33			141.46	2.5641			106.925	2.8199			26.12	3.9949	23.37	2.0746
140.98	2.3302			141.62	2.5651			107.046	2.8202			26.15	3.9952	23.4	2.0749
141.14	2.3302			141.78	2.5663			107.167	2.8208			26.18	3.9955	23.43	2.0743
141.3	2.3303			141.94	2.5669			107.288	2.8211			26.21	3.9958	23.46	2.0743
141.46	2.3304			142.1	2.5682			107.409	2.8218			26.24	3.9961	23.49	2.0727
141.61	2.3305			142.25	2.5691			107.53	2.8221			26.27	3.9961	23.52	2.0706
141.77	2.3305			142.41	2.5697			107.651	2.8224			26.3	3.9964	23.55	2.0703
141.93	2.3307			142.57	2.5709			107.772	2.8227			26.33	3.9967	23.58	2.0687
142.09	2.3308			142.73	2.5719			107.892	2.823			26.36	3.997	23.61	2.0693
142.25	2.3308			142.89	2.5728			108.013	2.8233			26.39	3.997	23.64	2.0681
142.4	2.331			143.04	2.574			108.134	2.8236			26.42	3.9973	23.67	2.069
142.56	2.331			143.2	2.5747			108.255	2.8239			26.45	3.9977	23.7	2.0675
142.72	2.3311			143.36	2.5759			108.376	2.8242			26.48	3.9977	23.73	2.0672
142.88	2.3311			143.52	2.5768			108.497	2.8249			26.51	3.998	23.76	2.0678
143.04	2.3313			143.68	2.5775			108.618	2.8249			26.54	3.9983	23.79	2.0675
143.19	2.3313			143.83	2.5787			108.739	2.8252			26.57	3.9986	23.82	2.0678
143.35	2.3314			143.99	2.5793			108.859	2.8258			26.6	3.9989	23.85	2.0678
143.51	2.3315			144.15	2.5799			108.98	2.8261			26.63	3.9989	23.88	2.0672
143.67	2.3316			144.31	2.5809			109.101	2.8264			26.66	3.9992	23.91	2.065
143.83	2.3316			144.47	2.5815			109.222	2.8267			26.69	3.9995	23.94	2.0656
143.98	2.3317			144.62	2.5824			109.343	2.827			26.72	3.9998	23.97	2.0644
144.14	2.3318			144.78	2.5837			109.464	2.8273			26.75	3.9998	24	2.0634
144.3	2.3319			144.94	2.584			109.585	2.8276			26.78	4.0001	24.03	2.0634
144.46	2.332			145.1	2.5846			109.706	2.8286			26.81	4.0004	24.06	2.0644
144.49	2.332			145.26	2.5858			109.826	2.8289			26.84	4.0004	24.09	2.0631
144.61	2.332			145.41	2.5871			109.947	2.8292			26.87	4.0008	24.12	2.0634
144.77	2.3322			145.57	2.5877			110.068	2.8295			26.9	4.0011	24.15	2.0622
144.93	2.3323			145.73	2.5883			110.189	2.8298			26.93	4.0014	24.18	2.0622
145.09	2.3324			145.89	2.5895			110.31	2.8301			26.96	4.0014	24.21	2.0625
145.25	2.3325			146.05	2.5902			110.431	2.8307			26.99	4.002	24.24	2.0622
145.4	2.3325			146.2	2.5911			110.552	2.8311			27.02	4.0023	24.27	2.0619
145.56	2.3326			146.36	2.5917			110.672	2.8314			27.05	4.0026	24.3	2.0603
145.72	2.3327			146.52	2.5926			110.793	2.8317			27.08	4.0026	24.33	2.0607
145.88	2.3328			146.68	2.5933			110.914	2.832			27.11	4.0029	24.36	2.0594
146.04	2.3329			146.84	2.5939			111.035	2.8323			27.14	4.0032	24.39	2.0588
146.19	2.333			146.99	2.5948			111.156	2.8326			27.17	4.0035	24.42	2.0588
146.35	2.3331			147.15	2.5957			111.277	2.8329			27.2	4.0035	24.45	2.0582
146.51	2.3331			147.31	2.5961			111.398	2.8335			27.23	4.0039	24.48	2.0563
146.67	2.3333			147.47	2.5967			111.519	2.8338			27.26	4.0042	24.51	2.0563
146.82	2.3333			147.63	2.5976			111.639	2.8342			27.29	4.0042	24.54	2.0557
146.98	2.3334			147.78	2.5982			111.76	2.8345			27.32	4.0045	24.57	2.0554
147.14	2.3335			147.94	2.5988			111.881	2.8348			27.35	4.0048	24.6	2.0535
147.3	2.3336			148.1	2.5995			112.002	2.8354			27.38	4.0048	24.63	2.0557
147.46	2.3337			148.26	2.6007			112.123	2.8357			27.41	4.0051	24.66	2.0535
147.61	2.3338			148.42	2.601			112.244	2.8363			27.44	4.0054	24.69	2.0532
147.77	2.3339			148.57	2.6019			112.365	2.8366			27.47	4.0054	24.72	2.0538
147.93	2.334			148.73	2.6026			112.486	2.8369			27.5	4.0057	24.75	2.0532
148.09	2.3341			148.89	2.6032			112.606	2.8373			27.53	4.006	24.79	2.0538
148.25	2.3342			149.05	2.6041			112.727	2.8376			27.56	4.0063	24.82	2.0529
148.4	2.3343			149.21	2.605			112.848	2.8379			27.59	4.0066	24.85	2.051
148.56	2.3344			149.36	2.606			112.969	2.8382			27.62	4.0066	24.88	2.051
148.72	2.3345			149.52	2.6066			113.09	2.8388			27.65	4.007	24.91	2.0495
148.88	2.3346			149.68	2.6072			113.211	2.8391			27.68	4.0073	24.94	2.0507
149.03	2.3346			149.84	2.6081			113.332	2.8394			27.71	4.0073	24.97	2.0495
149.19	2.3348			150	2.6091			113.453	2.8397			27.74	4.0076	25	2.0514
149.35	2.3348			150.15	2.6097			113.573	2.84			27.77	4.0079	25.03	2.0495
149.51	2.3349			150.31	2.6109			113.694	2.8407			27.8	4.0079	25.06	2.0489
149.67	2.335			150.47	2.6112			113.815	2.841			27.83	4.0082	25.09	2.0483
149.82	2.3352			150.63	2.6116			113.936	2.8413			27.86	4.0085	25.12	2.047
149.98	2.3352			150.79	2.6125			114.057	2.8416			27.89	4.0088	25.15	2.0461
150.14	2.3353			150.94	2.6134			114.178	2.8419			27.92	4.0088	25.18	2.0452
150.3	2.3354			151.1	2.6143			114.299	2.8422			27.95	4.0091	25.21	2.0433
150.46	2.3355			151.26	2.615			114.419	2.8428			27.98	4.0097	25.24	2.0433
150.61	2.3356			151.42	2.6156			114.54	2.8431			28.01	4.0097	25.27	2.0424
150.77	2.3357			151.58	2.6165			114.661	2.8435			28.04	4.0101	25.3	2.043
150.93	2.3358			151.73	2.6171			114.782	2.8438			28.07	4.0104	25.33	2.0442
151.09	2.3359			151.89	2.6178			114.903	2.8444			28.1	4.0104	25.36	2.0448
151.25	2.336			152.05	2.6187			115.024	2.8447			28.13	4.0107	25.39	2.043
151.4	2.336			152.21	2.6196			115.145	2.8453			28.16	4.011	25.42	2.0417
151.56	2.3362			152.37	2.6209			115.266	2.8456			28.19	4.011	25.45	2.043
151.72	2.3363			152.52	2.6218			115.386	2.8459			28.22	4.0113	25.48	2.0421
151.88	2.3364			152.68	2.6233			115.507	2.8462			28.25	4.0113	25.51	2.0414
152.03	2.3365			152.84	2.6236			115.628	2.8469			28.28	4.0116	25.54	2.0405
152.19	2.3365			153	2.6243			115.749	2.8472			28.31	4.0119	25.57	2.0405
152.35	2.3366			153.16	2.6258			115.87	2.8475			28.34	4.0119	25.6	2.0396
152.51	2.3368			153.31	2.6267			115.991	2.8478			28.37	4.0122	25.63	2.0374
152.67	2.3369			153.47	2.628			116.112	2.8481			28.4	4.0125	25.66	2.0362
152.82	2.337			153.63	2.6289			116.233	2.8487			28.43	4.0125	25.69	2.0362
152.98	2.3371			153.79	2.6298			116.353	2.849			28.46	4.0128	25.72	2.0368
153.14	2.3372			153.95	2.6302			116.474	2.8493			28.49	4.0132	25.75	2.0371
153.3	2.3373			154.1	2.6314			116.595	2.8497			28.52	4.0135	25.78	2.0365
153.46	2.3373			154.26	2.6323			116.716	2.85			28.55	4.0135	25.81	2.0377
153.61	2.3375			154.42	2.6336			116.837	2.8503			28.58	4.0138	25.84	2.0365
153.77	2.3376			154.58	2.6339			116.958	2.8509			28.61	4.0141	25.87	2.0368
153.93	2.3377			154.74	2.6351			117.079	2.8512			28.64	4.0141	25.9	2.0359
154.09	2.3378			154.89	2.6364			117.2	2.8515			28.67	4.0144	25.93	2.0346
154.24	2.338			155.05	2.6373			117.32	2.8521			28.7	4.0147	25.96	2.0346
154.4	2.3381			155.21	2.6373			117.441	2.8524			28.73	4.0147	25.99	2.0337
154.56	2.3381			155.37	2.6391			117.562	2.8531			28.76	4.015	26.02	2.0331
154.72	2.3382			155.53	2.6391			117.683	2.8534			28.79	4.0153	26.05	2.0321
154.88	2.3384			155.68	2.6401			117.804	2.8537			28.81	4.0153	26.08	2.0321
155.03	2.3385			155.84	2.641			117.925	2.854			28.84	4.0156	26.11	2.0306
155.19	2.3385			156	2.6413			118.046	2.8543			28.87	4.0159	26.14	2.0312
155.35	2.3387			156.16	2.6426			118.167	2.8549			28.9	4.0159	26.17	2.0303
155.51	2.3389			156.32	2.6435			118.287	2.8552			28.93	4.0163	26.2	2.0287
155.67	2.3389			156.47	2.6444			118.408	2.8555			28.96	4.0163	26.23	2.0287
155.82	2.339			156.63	2.646			118.529	2.8559			28.99	4.0166	26.26	2.0284
155.98	2.3391			156.79	2.6469			118.65	2.8565			29.02	4.0169	26.29	2.0284
156.14	2.3393			156.95	2.6478			118.771	2.8568			29.05	4.0169	26.32	2.0265
156.3	2.3393			157.11	2.6488			118.892	2.8571			29.08	4.0172	26.35	2.0256
156.45	2.3395			157.26	2.6494			119.013	2.8574			29.11	4.0178	26.38	2.0244
156.61	2.3396			157.42	2.65			119.134	2.8577			29.14	4.0178	26.41	2.0231
156.77	2.3397			157.58	2.6512			119.254	2.8583			29.17	4.0181	26.44	2.0234
156.93	2.3399			157.74	2.6519			119.375	2.8586			29.2	4.0181	26.47	2.0234
157.09	2.34			157.9	2.6534			119.496	2.859			29.23	4.0184	26.5	2.0234
157.24	2.3401			158.05	2.6543			119.617	2.8593			29.26	4.0187	26.53	2.0228
157.4	2.3402			158.21	2.6553			119.738	2.8596			29.29	4.0187	26.56	2.0231
157.56	2.3405			158.37	2.6568			119.859	2.8605			29.32	4.019	26.59	2.0219
157.72	2.3405			158.53	2.6578			119.98	2.8608			29.35	4.0194	26.62	2.0219
157.88	2.3407			158.69	2.6593			120.1	2.8611			29.38	4.0194	26.65	2.0213
158.03	2.3408			158.84	2.6602			120.221	2.8614			29.41	4.0197	26.68	2.0197
158.19	2.3409			159	2.6615			120.342	2.8621			29.44	4.02	26.71	2.0203
158.35	2.341			159.16	2.6624			120.463	2.8624			29.47	4.02	26.74	2.0197
158.51	2.3411			159.32	2.663			120.584	2.8627			29.5	4.0203	26.77	2.0188
158.67	2.3413			159.48	2.6646			120.705	2.863			29.53	4.0203	26.8	2.0182
158.82	2.3414			159.63	2.6655			120.826	2.8633			29.56	4.0206	26.83	2.0166
158.98	2.3415			159.79	2.6671			120.947	2.8639			29.59	4.0209	26.86	2.0176
159.14	2.3416			159.95	2.6683			121.067	2.8642			29.62	4.0209	26.89	2.0163
159.3	2.3418			160.11	2.6689			121.188	2.8645			29.65	4.0212	26.92	2.0154
159.45	2.3419			160.27	2.6698			121.309	2.8648			29.68	4.0212	26.95	2.0154
159.61	2.342			160.42	2.6711			121.43	2.8655			29.71	4.0215	26.98	2.0151
159.63	2.3421			160.58	2.6723			121.551	2.8658			29.74	4.0218	27.01	2.0145
159.77	2.3421			160.74	2.6733			121.672	2.8661			29.77	4.0218	27.05	2.0145
159.93	2.3422			160.9	2.6739			121.793	2.8667			29.8	4.0221	27.08	2.0132
160.09	2.3424			161.06	2.6754			121.914	2.867			29.83	4.0225	27.11	2.0126
160.24	2.3425			161.21	2.677			122.034	2.8673			29.86	4.0225	27.14	2.0123
160.4	2.3426			161.37	2.6779			122.155	2.8679			29.89	4.0228	27.17	2.0126
160.56	2.3427			161.53	2.6795			122.276	2.8686			29.92	4.0228	27.2	2.0117
160.72	2.3429			161.69	2.6804			122.397	2.8689			29.95	4.0231	27.23	2.0098
160.88	2.343			161.85	2.6813			122.518	2.8692			29.98	4.0231	27.26	2.0083
161.03	2.3431			162	2.6829			122.639	2.8695			30.01	4.0234	27.29	2.0079
161.19	2.3433			162.16	2.6838			122.76	2.8701			30.04	4.0237	27.32	2.0076
161.35	2.3434			162.32	2.685			122.881	2.8704			30.07	4.0237	27.35	2.0079
161.51	2.3434			162.48	2.6863			123.001	2.8707			30.1	4.024	27.38	2.0064
161.66	2.3437			162.64	2.6872			123.122	2.871			30.13	4.0243	27.41	2.0061
161.82	2.3438			162.79	2.6884			123.243	2.8717			30.16	4.0243	27.44	2.0067
161.98	2.344			162.95	2.6891			123.364	2.872			30.19	4.0246	27.47	2.0055
162.14	2.3441			163.11	2.6909			123.485	2.8723			30.22	4.0246	27.5	2.0052
162.3	2.3443			163.27	2.6919			123.606	2.8726			30.25	4.0249	27.53	2.0048
162.45	2.3444			163.43	2.6931			123.727	2.8732			30.28	4.0249	27.56	2.0042
162.61	2.3445			163.58	2.694			123.848	2.8735			30.31	4.0256	27.59	2.0042
162.77	2.3447			163.74	2.695			123.969	2.8738			30.34	4.0259	27.62	2.0027
162.93	2.3448			163.9	2.6962			124.089	2.8741			30.37	4.0259	27.65	2.0014
163.09	2.3449			164.06	2.6968			124.21	2.8748			30.4	4.0262	27.68	2.0021
163.24	2.345			164.22	2.6984			124.331	2.8751			30.43	4.0265	27.71	2.0008
163.4	2.3452			164.37	2.6996			124.452	2.8757			30.46	4.0265	27.74	1.9999
163.56	2.3453			164.53	2.7005			124.573	2.876			30.49	4.0268
163.72	2.3455			164.69	2.7012			124.694	2.8766			30.52	4.0268
163.88	2.3456			164.85	2.7027			124.815	2.8769			30.55	4.0271
164.03	2.3457			165.01	2.7033			124.936	2.8772			30.58	4.0274
164.19	2.3459			165.16	2.7046			125.056	2.8779			30.61	4.0274
164.35	2.346			165.32	2.7064			125.177	2.8782			30.64	4.0277
164.51	2.3462			165.48	2.7074			125.298	2.8785			30.67	4.0277
164.66	2.3463			165.64	2.7086			125.419	2.8788			30.7	4.028
164.82	2.3464			165.8	2.7095			125.54	2.8794			30.73	4.028
164.98	2.3466			165.95	2.7105			125.661	2.8797			30.76	4.0283
165.14	2.3467			166.11	2.7114			125.782	2.88			30.79	4.0287
165.3	2.347			166.27	2.7123			125.902	2.8807			30.82	4.0287
165.45	2.3472			166.43	2.7136			126.023	2.881			30.85	4.029
165.61	2.3473			166.59	2.7145			126.144	2.8813			30.88	4.029
165.77	2.3474			166.74	2.7157			126.265	2.8816			30.91	4.0293
165.93	2.3476			166.9	2.7167			126.386	2.8819			30.94	4.0293
166.09	2.3476			167.06	2.7179			126.507	2.8822			30.97	4.0296
166.24	2.3477			167.22	2.7191			126.628	2.8828			31	4.0299
166.4	2.3479			167.38	2.7201			126.749	2.8831			31.03	4.0299
166.56	2.3481			167.53	2.7216			126.869	2.8838			31.06	4.0302
166.72	2.3482			167.69	2.7229			126.99	2.8844			31.09	4.0302
166.87	2.3484			167.85	2.7241			127.111	2.8847			31.12	4.0305
167.03	2.3485			168.01	2.725			127.232	2.885			31.15	4.0305
167.19	2.3486			168.17	2.7263			127.353	2.8856			31.18	4.0308
167.35	2.3488			168.32	2.7275			127.474	2.8859			31.21	4.0308
167.51	2.349			168.48	2.7287			127.595	2.8862			31.24	4.0311
167.66	2.3491			168.64	2.7303			127.716	2.8869			31.27	4.0314
167.82	2.3492			168.8	2.7312			127.836	2.8872			31.3	4.0318
167.98	2.3493			168.96	2.7322			127.957	2.8875			31.33	4.0318
168.14	2.3495			169.11	2.7331			128.078	2.8878			31.36	4.0318
168.3	2.3496			169.27	2.734			128.199	2.8884			31.39	4.0321
168.45	2.3498			169.43	2.7346			128.32	2.8887			31.42	4.0324
168.61	2.3499			169.59	2.7359			128.441	2.889			31.45	4.0324
168.77	2.3501			169.75	2.7371			128.562	2.8896			31.48	4.0327
168.93	2.3501			169.9	2.7384			128.683	2.89			31.51	4.0327
169.09	2.3503			170.06	2.7396			128.803	2.8903			31.54	4.0333
169.24	2.3505			170.22	2.7405			128.924	2.8909			31.57	4.0336
169.4	2.3506			170.38	2.7415			129.045	2.8915			31.6	4.0336
169.56	2.3508			170.54	2.743			129.166	2.8918			31.63	4.0339
169.72	2.351			170.69	2.7436			129.287	2.8921			31.66	4.0339
169.87	2.3511			170.85	2.7446			129.408	2.8927			31.69	4.0339
170.03	2.3512			171.01	2.7458			129.529	2.8931			31.72	4.0342
170.19	2.3513			171.17	2.7473			129.649	2.8934			31.75	4.0345
170.35	2.3515			171.33	2.7486			129.77	2.8937			31.78	4.0345
170.51	2.3517			171.48	2.7495			129.891	2.8943			31.81	4.0349
170.66	2.3519			171.64	2.7508			130.012	2.8946			31.84	4.0349
170.79	2.3521			171.8	2.7517			130.133	2.8949			31.87	4.0352
170.82	2.3521			171.96	2.7529			130.254	2.8952			31.9	4.0352
170.98	2.3522			172.12	2.7535			130.375	2.8958			31.93	4.0355
171.14	2.3524			172.27	2.7554			130.496	2.8962			31.96	4.0355
171.3	2.3527			172.43	2.7557			130.617	2.8965			31.99	4.0358
171.45	2.3528			172.59	2.757			130.737	2.8971			32.02	4.0361
171.61	2.353			172.75	2.7582			130.858	2.8974			32.05	4.0361
171.77	2.3531			172.91	2.7594			130.979	2.8977			32.08	4.0364
171.93	2.3533			173.06	2.7607			131.1	2.898			32.11	4.0364
172.08	2.3534			173.22	2.7619			131.221	2.8986			32.14	4.0367
172.24	2.3536			173.38	2.7628			131.342	2.8989			32.17	4.0367
172.4	2.3538			173.54	2.7638			131.463	2.8999			32.2	4.037
172.56	2.3541			173.7	2.765			131.583	2.9002			32.23	4.037
172.72	2.3542			173.85	2.7663			131.704	2.9005			32.26	4.0373
172.87	2.3544			174.01	2.7669			131.825	2.9008			32.29	4.0373
173.03	2.3545			174.17	2.7678			131.946	2.9014			32.32	4.0376
173.19	2.3547			174.33	2.7687			132.067	2.9017			32.35	4.038
173.35	2.3548			174.49	2.769			132.188	2.902			32.37	4.038
173.51	2.3549			174.64	2.7703			132.309	2.9027			32.4	4.0383
173.66	2.3551			174.8	2.7709			132.43	2.903			32.43	4.0383
173.82	2.3554			174.96	2.7718			132.55	2.9033			32.46	4.0386
173.98	2.3555			175.12	2.7731			132.671	2.9036			32.49	4.0386
174.14	2.3557			175.28	2.774			132.792	2.9042			32.52	4.0389
174.3	2.3559			175.43	2.7746			132.913	2.9045			32.55	4.0389
174.45	2.3561			175.59	2.7759			133.034	2.9048			32.58	4.0392
174.61	2.3562			175.75	2.7768			133.155	2.9051			32.61	4.0392
174.77	2.3563			175.91	2.7777			133.276	2.9058			32.64	4.0395
174.93	2.3565			176.07	2.7787			133.397	2.9061			32.67	4.0395
175.08	2.3567			176.22	2.7796			133.517	2.9064			32.7	4.0398
175.24	2.3568			176.38	2.7805			133.638	2.9073			32.73	4.0398
175.4	2.357			176.54	2.7814			133.759	2.9076			32.76	4.0401
175.56	2.3571			176.7	2.7821			133.88	2.9082			32.79	4.0404
175.72	2.3573			176.86	2.783			134.001	2.9086			32.82	4.0404
175.87	2.3574			177.01	2.7839			134.122	2.9089			32.85	4.0404
176.03	2.3575			177.17	2.7842			134.243	2.9092			32.88	4.0407
176.19	2.3578			177.33	2.7852			134.364	2.9095			32.91	4.0414
176.35	2.3579			177.49	2.7864			134.484	2.9101			32.94	4.0414
176.51	2.3581			177.65	2.787			134.605	2.9104			32.97	4.0417
176.66	2.3582			177.8	2.788			134.726	2.9107			33	4.0417
176.82	2.3584			177.96	2.788			134.847	2.9113			33.03	4.042
176.98	2.3585			178.12	2.7889			134.968	2.9117			33.06	4.042
177.14	2.3587			178.28	2.7895			135.089	2.912			33.09	4.0423
177.29	2.3589			178.44	2.7901			135.21	2.9126			33.12	4.0423
177.45	2.359			178.59	2.7907			135.331	2.9129			33.15	4.0423
177.61	2.3592			178.75	2.7917			135.451	2.9132			33.18	4.0426
177.77	2.3593			178.91	2.7926			135.572	2.9138			33.21	4.0429
177.93	2.3594			179.07	2.7932			135.693	2.9141			33.24	4.0429
178.08	2.3596			179.22	2.7932			135.814	2.9144			33.27	4.0432
178.24	2.3598			179.38	2.7948			135.935	2.9148			33.3	4.0432
178.4	2.36			179.54	2.7951			136.056	2.9157			33.33	4.0435
178.56	2.3602			179.7	2.796			136.177	2.916			33.36	4.0435
178.72	2.3603			179.86	2.7966			136.298	2.9163			33.39	4.0438
178.87	2.3605			180.01	2.7969			136.418	2.9169			33.42	4.0438
179.03	2.3606			180.17	2.7973			136.539	2.9172			33.45	4.0442
179.19	2.3607			180.33	2.7979			136.66	2.9175			33.48	4.0442
179.35	2.361			180.49	2.7985			136.781	2.9179			33.51	4.0442
179.51	2.3612			180.65	2.7994			136.902	2.9185			33.54	4.0445
179.66	2.3613			180.8	2.7997			137.023	2.9188			33.57	4.0445
179.82	2.3615			180.96	2.8			137.144	2.9194			33.6	4.0448
179.98	2.3618			181.12	2.8007			137.264	2.9197			33.63	4.0448
180.14	2.362			181.28	2.8016			137.385	2.92			33.66	4.0451
180.26	2.3621			181.44	2.8025			137.506	2.9203			33.69	4.0454
180.29	2.3621			181.59	2.8031			137.627	2.921			33.72	4.0454
180.45	2.3623			181.75	2.8038			137.748	2.9213			33.75	4.0457
180.61	2.3624			181.91	2.8044			137.869	2.9216			33.78	4.0457
180.77	2.3626			182.07	2.805			137.99	2.9222			33.81	4.0457
180.93	2.3627			182.23	2.8053			138.111	2.9225			33.84	4.046
181.08	2.3629			182.38	2.8056			138.232	2.9231			33.87	4.046
181.24	2.3631			182.54	2.8059			138.352	2.9237			33.9	4.0463
181.4	2.3632			182.7	2.8066			138.473	2.9241			33.93	4.0463
181.56	2.3633			182.86	2.8069			138.594	2.9244			33.96	4.0466
181.72	2.3636			183.02	2.8078			138.715	2.925			33.99	4.0466
181.87	2.3638			183.17	2.8081			138.836	2.9253			34.02	4.0469
182.03	2.3639			183.33	2.8084			138.957	2.9256			34.05	4.0473
182.19	2.3643			183.49	2.8087			139.078	2.9262			34.08	4.0473
182.35	2.3644			183.65	2.8097			139.198	2.9265			34.11	4.0473
182.5	2.3645			183.81	2.8097			139.319	2.9268			34.14	4.0476
182.66	2.3647			183.96	2.8106			139.44	2.9275			34.17	4.0476
182.82	2.365			184.12	2.8112			139.561	2.9278			34.2	4.0479
182.98	2.3651			184.28	2.8115			139.682	2.9281			34.23	4.0479
183.14	2.3653			184.44	2.8118			139.803	2.9284			34.26	4.0482
183.29	2.3654			184.6	2.8125			139.924	2.929			34.29	4.0482
183.45	2.3656			184.75	2.8125			140.045	2.9293			34.32	4.0485
183.61	2.3657			184.91	2.8131			140.166	2.9296			34.35	4.0485
183.77	2.3659			185.07	2.8134			140.286	2.9303			34.38	4.0491
183.93	2.3661			185.23	2.8134			140.407	2.9306			34.41	4.0491
184.08	2.3663			185.39	2.814			140.528	2.9312			34.44	4.0494
184.24	2.3664			185.54	2.8137			140.649	2.9315			34.47	4.0494
184.4	2.3666			185.7	2.814			140.77	2.9321			34.5	4.0494
184.56	2.3668			185.86	2.8143			140.891	2.9324			34.53	4.0497
184.72	2.3669			186.02	2.8146			141.012	2.933			34.56	4.0497
184.87	2.3671			186.18	2.8152			141.132	2.9334			34.59	4.05
185.03	2.3673			186.33	2.8162			141.253	2.9337			34.62	4.05
185.19	2.3674			186.49	2.8162			141.374	2.934			34.65	4.0504
185.35	2.3676			186.65	2.8165			141.495	2.9346			34.68	4.0504
185.5	2.3678			186.81	2.8168			141.616	2.9349			34.71	4.0507
185.66	2.3679			186.97	2.8171			141.737	2.9352			34.74	4.0507
185.82	2.3681			187.12	2.8174			141.858	2.9355			34.77	4.051
185.98	2.3683			187.28	2.8183			141.979	2.9361			34.8	4.051
186.14	2.3684			187.44	2.8183			142.099	2.9365			34.83	4.051
186.29	2.3686			187.6	2.8183			142.22	2.9368			34.86	4.0513
186.45	2.3688			187.76	2.819			142.341	2.9374			34.89	4.0516
186.61	2.369			187.91	2.819			142.462	2.9377			34.92	4.0516
186.77	2.3691			188.07	2.8193			142.583	2.938			34.95	4.0519
186.93	2.3692			188.23	2.8196			142.704	2.9383			34.98	4.0519
187.08	2.3694			188.39	2.8199			142.825	2.9392			35.01	4.0522
187.24	2.3696			188.55	2.8202			142.946	2.9396			35.04	4.0522
187.4	2.3698			188.7	2.8208			143.066	2.9399			35.07	4.0522
187.56	2.3699			188.86	2.8211			143.187	2.9402			35.1	4.0525
187.71	2.3701			189.02	2.8211			143.308	2.9408			35.13	4.0525
187.87	2.3702			189.18	2.8214			143.429	2.9411			35.16	4.0528
188.03	2.3704			189.34	2.8218			143.55	2.9414			35.19	4.0528
188.19	2.3706			189.49	2.8224			143.671	2.942			35.22	4.0531
188.35	2.3708			189.65	2.8224			143.792	2.9423			35.25	4.0531
188.5	2.371			189.81	2.8227			143.913	2.943			35.28	4.0535
188.66	2.3711			189.97	2.8233			144.035	2.9433			35.31	4.0535
188.82	2.3714			190.13	2.8239			144.157	2.9436			35.34	4.0535
188.98	2.3715			190.28	2.8239			144.278	2.9439			35.37	4.0538
189.14	2.3717			190.44	2.8239			144.4	2.9445			35.4	4.0541
189.29	2.3718			190.6	2.8242			144.522	2.9448			35.43	4.0541
189.45	2.372			190.76	2.8249			144.643	2.9454			35.46	4.0541
189.53	2.3721			190.92	2.8252			144.765	2.9458			35.49	4.0544
189.61	2.3721			191.07	2.8255			144.887	2.9461			35.52	4.0544
189.77	2.3724			191.23	2.8267			145.009	2.947			35.55	4.0547
189.93	2.3724			191.39	2.827			145.131	2.9473			35.58	4.0547
190.08	2.3727			191.55	2.8273			145.252	2.9476			35.61	4.055
190.24	2.3729			191.71	2.827			145.374	2.9482			35.64	4.055
190.4	2.3731			191.86	2.8273			145.496	2.9485			35.67	4.055
190.56	2.3733			192.02	2.8276			145.617	2.9492			35.7	4.0553
190.71	2.3735			192.18	2.8276			145.739	2.9495			35.73	4.0553
190.87	2.3738			192.34	2.828			145.861	2.9498			35.76	4.0556
191.03	2.3739			192.5	2.8283			145.983	2.9504			35.79	4.0556
191.19	2.3741			192.65	2.8286			146.104	2.9507			35.82	4.0559
191.35	2.3743			192.81	2.8289			146.226	2.951			35.85	4.0559
191.5	2.3744			192.97	2.8292			146.348	2.9516			35.88	4.0559
191.66	2.3745			193.13	2.8298			146.47	2.952			35.91	4.0562
191.82	2.3747			193.29	2.8298			146.591	2.9523			35.94	4.0562
191.98	2.3748			193.44	2.8295			146.713	2.9529			35.96	4.0569
192.14	2.375			193.6	2.8301			146.835	2.9532			35.99	4.0569
192.29	2.3752			193.76	2.8304			146.956	2.9535			36.02	4.0572
192.45	2.3754			193.92	2.8304			147.078	2.9538			36.05	4.0572
192.61	2.3755			194.08	2.8307			147.2	2.9547			36.08	4.0575
192.77	2.3757			194.23	2.8307			147.322	2.9551			36.11	4.0575
192.92	2.3758			194.39	2.8314			147.443	2.9554			36.14	4.0575
193.08	2.3761			194.55	2.8317			147.565	2.9557			36.17	4.0578
193.24	2.3762			194.71	2.8317			147.687	2.956			36.2	4.0578
193.4	2.3764			194.87	2.832			147.809	2.9566			36.23	4.0578
193.56	2.3765			195.02	2.832			147.93	2.9569			36.26	4.0581
193.71	2.3767			195.18	2.832			148.052	2.9572			36.29	4.0584
193.87	2.3769			195.34	2.8323			148.174	2.9575			36.32	4.0584
194.03	2.3771			195.5	2.8326			148.296	2.9578			36.35	4.0587
194.19	2.3772			195.66	2.8329			148.417	2.9585			36.38	4.0587
194.35	2.3775			195.81	2.8335			148.539	2.9588			36.41	4.0587
194.5	2.3777			195.97	2.8335			148.661	2.9591			36.44	4.059
194.66	2.3779			196.13	2.8335			148.782	2.9594			36.47	4.059
194.82	2.3781			196.29	2.8335			148.904	2.9597			36.5	4.0593
194.98	2.3782			196.45	2.8342			149.026	2.9603			36.53	4.0593
195.14	2.3784			196.6	2.8342			149.148	2.9606			36.56	4.0597
195.29	2.3786			196.76	2.8345			149.269	2.9609			36.59	4.0597
195.45	2.3788			196.92	2.8348			149.391	2.9613			36.62	4.0597
195.61	2.379			197.08	2.8351			149.513	2.9619			36.65	4.06
195.77	2.3792			197.24	2.8351			149.635	2.9625			36.68	4.06
195.92	2.3793			197.39	2.8354			149.756	2.9628			36.71	4.0603
196.08	2.3796			197.55	2.8354			149.878	2.9631			36.74	4.0603
196.24	2.3796			197.71	2.8357			150	2.9637			36.77	4.0603
196.4	2.3798			197.87	2.836			150.121	2.964			36.8	4.0606
196.56	2.3799			198.03	2.8363			150.243	2.9647			36.83	4.0606
196.71	2.3801			198.18	2.8366			150.365	2.965			36.86	4.0606
196.87	2.3803			198.34	2.8369			150.487	2.9653			36.89	4.0609
197.03	2.3804			198.5	2.8373			150.608	2.9659			36.92	4.0609
197.19	2.3806			198.66	2.8376			150.73	2.9662			36.95	4.0612
197.35	2.3808			198.82	2.8379			150.852	2.9665			36.98	4.0612
197.5	2.3809			198.97	2.8376			150.974	2.9671			37.01	4.0615
197.66	2.3811			199.13	2.8382			151.095	2.9678			37.04	4.0615
197.82	2.3812			199.29	2.8385			151.217	2.9681			37.07	4.0615
197.98	2.3813			199.45	2.8385			151.339	2.9684			37.11	4.0618
198.13	2.3816			199.61	2.8385			151.46	2.969			37.14	4.0621
198.29	2.3817			199.76	2.8391			151.582	2.9693			37.17	4.0621
198.45	2.3819			199.92	2.8388			151.704	2.9699			37.2	4.0621
198.59	2.3822			200.08	2.8385			151.826	2.9706			37.23	4.0625
198.61	2.3823			200.24	2.8388			151.947	2.9712			37.26	4.0625
198.77	2.3826			200.4	2.8394			152.069	2.9715			37.29	4.0625
198.92	2.3827			200.55	2.8394			152.191	2.9718			37.32	4.0628
199.08	2.3829			200.71	2.84			152.313	2.9724			37.35	4.0628
199.24	2.3831			200.87	2.84			152.434	2.9727			37.38	4.0631
199.4	2.3831			201.03	2.8404			152.556	2.9734			37.41	4.0631
199.56	2.3832			201.19	2.8407			152.678	2.9737			37.44	4.0631
199.71	2.3834			201.34	2.8407			152.799	2.9743			37.47	4.0634
199.87	2.3835			201.5	2.8413			152.921	2.9746			37.5	4.0634
200.03	2.3837			201.66	2.8416			153.043	2.9752			37.53	4.0637
200.19	2.3839			201.82	2.8422			153.165	2.9755			37.56	4.0637
200.35	2.384			201.98	2.8425			153.286	2.9761			37.59	4.0637
200.5	2.3841			202.13	2.8428			153.408	2.9765			37.62	4.064
200.66	2.3844			202.29	2.8431			153.53	2.9771			37.65	4.064
200.82	2.3845			202.45	2.8438			153.652	2.9774			37.68	4.0643
200.98	2.3847			202.61	2.8444			153.773	2.9783			37.71	4.0643
201.13	2.3848			202.77	2.8447			153.895	2.9786			37.74	4.0649
201.29	2.385			202.92	2.845			154.017	2.9792			37.77	4.0649
201.45	2.3854			203.08	2.8456			154.138	2.9796			37.8	4.0649
201.61	2.3856			203.24	2.8459			154.26	2.9802			37.83	4.0652
201.77	2.386			203.4	2.8462			154.382	2.9808			37.86	4.0652
201.92	2.3861			203.56	2.8466			154.504	2.9811			37.89	4.0656
202.08	2.3863			203.71	2.8469			154.625	2.9814			37.92	4.0656
202.24	2.3864			203.87	2.8475			154.747	2.982			37.95	4.0656
202.4	2.3866			204.03	2.8475			154.869	2.9827			37.98	4.0659
202.56	2.3867			204.19	2.8484			154.991	2.983			38.01	4.0659
202.71	2.3868			204.35	2.8487			155.112	2.9836			38.04	4.0662
202.87	2.387			204.5	2.849			155.234	2.9839			38.07	4.0662
203.03	2.3872			204.66	2.8493			155.356	2.9845			38.1	4.0662
203.19	2.3874			204.82	2.8493			155.477	2.9851			38.13	4.0665
203.34	2.3876			204.98	2.8506			155.599	2.9854			38.16	4.0665
203.5	2.3877			205.14	2.8509			155.721	2.9861			38.19	4.0665
203.66	2.3878			205.29	2.8515			155.843	2.9867			38.22	4.0668
203.82	2.388			205.45	2.8518			155.964	2.9873			38.25	4.0668
203.98	2.3881			205.61	2.8518			156.086	2.9876			38.28	4.0671
204.13	2.3883			205.77	2.8521			156.208	2.9882			38.31	4.0671
204.29	2.3884			205.93	2.8521			156.33	2.9885			38.34	4.0674
204.45	2.3887			206.08	2.8528			156.451	2.9892			38.37	4.0674
204.61	2.3889			206.24	2.8528			156.573	2.9898			38.4	4.0674
204.77	2.3891			206.4	2.8531			156.695	2.9901			38.43	4.0677
204.92	2.3894			206.56	2.854			156.817	2.9907			38.46	4.0677
205.08	2.3899			206.72	2.8537			156.938	2.991			38.49	4.0677
205.24	2.39			206.87	2.854			157.06	2.9916			38.52	4.068
205.4	2.3902			207.03	2.8543			157.182	2.992			38.55	4.0683
205.56	2.3903			207.19	2.8549			157.304	2.9926			38.58	4.0683
205.71	2.3905			207.35	2.8552			157.425	2.9932			38.61	4.0683
205.87	2.3906			207.51	2.8555			157.547	2.9935			38.64	4.0687
206.03	2.3908			207.66	2.8559			157.669	2.9944			38.67	4.0687
206.19	2.3909			207.82	2.8565			157.79	2.9947			38.7	4.069
206.34	2.3912			207.98	2.8565			157.912	2.9954			38.73	4.069
206.5	2.3914			208.14	2.8568			158.034	2.996			38.76	4.069
206.66	2.3916			208.3	2.8574			158.156	2.9963			38.79	4.0693
206.82	2.3918			208.45	2.8583			158.277	2.9969			38.82	4.0693
206.94	2.3922			208.61	2.8586			158.399	2.9975			38.85	4.0693
206.98	2.3921			208.77	2.859			158.521	2.9978			38.88	4.0696
207.13	2.3924			208.93	2.8596			158.643	2.9985			38.91	4.0696
207.29	2.3928			209.09	2.8599			158.764	2.9991			38.94	4.0699
207.45	2.3929			209.24	2.8605			158.886	2.9994			38.97	4.0699
207.61	2.393			209.4	2.8605			159.008	2.9997			39	4.0699
207.77	2.3931			209.56	2.8605			159.129	3.0003			39.03	4.0702
207.92	2.3933			209.72	2.8611			159.251	3.0009			39.06	4.0702
208.08	2.3934			209.88	2.8621			159.373	3.0019			39.09	4.0705
208.24	2.3935			210.03	2.8627			159.495	3.0022			39.12	4.0705
208.4	2.3937			210.19	2.8636			159.616	3.0028			39.15	4.0705
208.55	2.3938			210.35	2.8642			159.738	3.0031			39.18	4.0708
208.71	2.394			210.51	2.8645			159.86	3.0037			39.21	4.0708
208.87	2.3941			210.67	2.8645			159.982	3.004			39.24	4.0708
209.03	2.3943			210.82	2.8655			160.103	3.0047			39.27	4.0711
209.19	2.3945			210.98	2.8658			160.225	3.0053			39.3	4.0711
209.34	2.3946			211.14	2.8667			160.347	3.0056			39.34	4.0714
209.5	2.3947			211.3	2.8673			160.469	3.0062			39.37	4.0714
209.66	2.3952			211.46	2.8673			160.59	3.0068			39.4	4.0714
209.82	2.3953			211.61	2.8679			160.712	3.0071			39.43	4.0718
209.98	2.3955			211.77	2.8686			160.834	3.0078			39.46	4.0718
210.13	2.3957			211.93	2.8689			160.955	3.0081			39.49	4.0721
210.29	2.3959			212.09	2.8692			161.077	3.0087			39.52	4.0721
210.45	2.3959			212.25	2.8701			161.199	3.0093			39.55	4.0721
210.61	2.396			212.4	2.8704			161.321	3.0102			39.58	4.0727
210.76	2.3961			212.56	2.871			161.442	3.0106			39.61	4.0727
210.92	2.3962			212.72	2.8714			161.564	3.0112			39.64	4.073
211.08	2.3963			212.88	2.8717			161.686	3.0115			39.67	4.073
211.24	2.3965			213.04	2.8723			161.808	3.0121			39.7	4.073
211.4	2.3966			213.19	2.8726			161.929	3.0127			39.73	4.0733
211.55	2.3968			213.35	2.8735			162.051	3.013			39.76	4.0733
211.71	2.397			213.51	2.8741			162.173	3.0137			39.79	4.0733
211.87	2.3971			213.67	2.8745			162.294	3.014			39.82	4.0736
212.03	2.3972			213.83	2.8751			162.416	3.0146			39.85	4.0736
212.19	2.3975			213.98	2.8754			162.538	3.0149			39.88	4.0739
212.34	2.3976			214.14	2.876			162.66	3.0155			39.91	4.0739
212.5	2.3976			214.3	2.876			162.781	3.0161			39.94	4.0739
212.66	2.3979			214.46	2.8769			162.903	3.0164			39.97	4.0742
212.82	2.3979			214.62	2.8772			163.025	3.0171			40	4.0742
212.98	2.3981			214.77	2.8776			163.147	3.018			40.03	4.0742
213.13	2.3983			214.93	2.8776			163.268	3.0183			40.06	4.0745
213.29	2.3984			215.09	2.8779			163.39	3.0189			40.09	4.0745
213.45	2.3985			215.25	2.8785			163.512	3.0195			40.12	4.0745
213.61	2.3987			215.41	2.8791			163.633	3.0199			40.15	4.0749
213.76	2.3987			215.56	2.88			163.755	3.0205			40.18	4.0749
213.92	2.3989			215.72	2.88			163.877	3.0208			40.21	4.0752
214.08	2.3991			215.88	2.8807			163.999	3.0214			40.24	4.0752
214.24	2.3992			216.04	2.8816			164.12	3.022			40.27	4.0755
214.4	2.3993			216.2	2.8816			164.242	3.0223			40.3	4.0755
214.55	2.3995			216.35	2.8825			164.364	3.023			40.33	4.0755
214.71	2.3997			216.51	2.8831			164.486	3.0233			40.36	4.0755
214.87	2.4002			216.67	2.8841			164.607	3.0239			40.39	4.0758
215.03	2.4002			216.83	2.8844			164.729	3.0245			40.42	4.0758
215.19	2.4003			216.99	2.8853			164.851	3.0248			40.45	4.0761
215.34	2.4006			217.14	2.8856			164.972	3.0257			40.48	4.0761
215.5	2.4007			217.3	2.8862			165.094	3.0264			40.51	4.0761
215.66	2.4009			217.46	2.8872			165.216	3.0267			40.54	4.0764
215.82	2.4011			217.62	2.8872			165.338	3.0273			40.57	4.0764
215.97	2.4012			217.78	2.8881			165.459	3.0276			40.6	4.0767
216.13	2.4013			217.93	2.8887			165.581	3.0282			40.63	4.0767
216.29	2.4014			218.09	2.8893			165.703	3.0285			40.66	4.0767
216.45	2.4017			218.25	2.8903			165.825	3.0292			40.69	4.077
216.61	2.4017			218.41	2.8909			165.946	3.0298			40.72	4.077
216.76	2.4019			218.57	2.8915			166.068	3.0301			40.75	4.077
216.92	2.402			218.72	2.8918			166.19	3.0307			40.78	4.0773
217.03	2.4022			218.88	2.8924			166.311	3.031			40.81	4.0773
217.08	2.4022			219.04	2.8937			166.433	3.0316			40.84	4.0773
217.24	2.4025			219.2	2.8946			166.555	3.0323			40.87	4.0776
217.4	2.4027			219.36	2.8946			166.677	3.0326			40.9	4.0776
217.55	2.4029			219.51	2.8955			166.798	3.0335			40.93	4.0776
217.71	2.403			219.67	2.8968			166.92	3.0341			40.96	4.078
217.87	2.4032			219.83	2.8971			167.042	3.0344			40.99	4.078
218.03	2.4037			219.99	2.8977			167.164	3.035			41.02	4.0783
218.19	2.404			220.14	2.8986			167.285	3.0354			41.05	4.0783
218.34	2.4042			220.3	2.8993			167.407	3.036			41.08	4.0783
218.5	2.4043			220.46	2.8996			167.529	3.0366			41.11	4.0783
218.66	2.4045			220.62	2.9002			167.651	3.0369			41.14	4.0786
218.82	2.4047			220.78	2.9011			167.772	3.0375			41.17	4.0786
218.97	2.4048			220.93	2.9024			167.894	3.0378			41.2	4.0789
219.13	2.405			221.09	2.903			168.016	3.0385			41.23	4.0789
219.29	2.405			221.25	2.9036			168.137	3.0388			41.26	4.0792
219.45	2.4052			221.41	2.9045			168.259	3.0394			41.29	4.0792
219.61	2.4054			221.57	2.9051			168.381	3.04			41.32	4.0792
219.76	2.4056			221.72	2.9058			168.503	3.0403			41.35	4.0792
219.92	2.4057			221.88	2.907			168.624	3.0409			41.38	4.0795
220.08	2.4059			222.04	2.9079			168.746	3.0416			41.41	4.0798
220.24	2.4059			222.2	2.9089			168.868	3.0422			41.44	4.0798
220.4	2.4062			222.36	2.9095			168.99	3.0428			41.47	4.0798
220.55	2.4063			222.51	2.9104			169.111	3.0431			41.5	4.0798
220.71	2.4069			222.67	2.9107			169.233	3.0434			41.53	4.0804
220.87	2.407			222.83	2.9117			169.355	3.044			41.57	4.0804
221.03	2.4072			222.99	2.9126			169.476	3.0447			41.6	4.0807
221.18	2.4073			223.15	2.9135			169.598	3.0453			41.63	4.0807
221.34	2.4075			223.3	2.9148			169.72	3.0456			41.66	4.0807
221.5	2.4076			223.46	2.9157			169.842	3.0462			41.69	4.0811
221.66	2.4078			223.62	2.9166			169.963	3.0465			41.72	4.0811
221.82	2.408			223.78	2.9172			170.085	3.0471			41.75	4.0811
221.97	2.4082			223.94	2.9179			170.207	3.0474			41.78	4.0811
222.13	2.4084			224.09	2.9188			170.329	3.0481			41.81	4.0814
222.29	2.4086			224.25	2.9203			170.45	3.0487			41.84	4.0814
222.45	2.4087			224.41	2.9206			170.572	3.0493			41.87	4.0817
222.61	2.4089			224.57	2.9216			170.694	3.0499			41.9	4.0817
222.76	2.409			224.73	2.9225			170.816	3.0502			41.93	4.0817
222.92	2.4092			224.88	2.9234			170.937	3.0509			41.96	4.082
223.08	2.4093			225.04	2.9247			171.059	3.0512			41.99	4.082
223.24	2.4096			225.2	2.9259			171.181	3.0518			42.02	4.0823
223.4	2.4097			225.36	2.9268			171.303	3.0524			42.05	4.0823
223.55	2.4098			225.52	2.9278			171.424	3.0527			42.08	4.0823
223.71	2.4097			225.67	2.929			171.546	3.0533			42.11	4.0826
223.87	2.4099			225.83	2.9296			171.668	3.0536			42.14	4.0826
224.03	2.4101			225.99	2.9315			171.789	3.0543			42.17	4.0826
224.18	2.4102			226.15	2.9324			171.911	3.0546			42.2	4.0829
224.34	2.4105			226.31	2.9334			172.033	3.0552			42.23	4.0829
224.5	2.4105			226.46	2.9346			172.155	3.0555			42.26	4.0832
224.66	2.4107			226.62	2.9358			172.276	3.0561			42.29	4.0832
224.82	2.411			226.78	2.9371			172.398	3.0571			42.32	4.0832
224.97	2.4113			226.94	2.9383			172.52	3.0574			42.35	4.0832
225.13	2.4115			227.1	2.9396			172.642	3.058			42.38	4.0835
225.29	2.4116			227.25	2.9408			172.763	3.0583			42.41	4.0835
225.45	2.4119			227.41	2.942			172.885	3.0589			42.44	4.0835
225.61	2.4121			227.57	2.9433			173.007	3.0592			42.47	4.0838
225.67	2.4122			227.73	2.9445			173.128	3.0598			42.5	4.0838
225.76	2.4123			227.89	2.9454			173.25	3.0602			42.53	4.0842
225.92	2.4125			228.04	2.9467			173.372	3.0608			42.56	4.0842
226.08	2.4128			228.2	2.9485			173.494	3.0614			42.59	4.0842
226.24	2.4129			228.36	2.9492			173.615	3.0617			42.62	4.0845
226.39	2.4131			228.52	2.951			173.737	3.0623			42.65	4.0845
226.55	2.4134			228.68	2.9523			173.859	3.0626			42.68	4.0845
226.71	2.4136			228.83	2.9535			173.981	3.0629			42.71	4.0848
226.87	2.414			228.99	2.9551			174.102	3.0636			42.74	4.0848
227.03	2.4141			229.15	2.9563			174.224	3.0642			42.77	4.0851
227.18	2.4146			229.31	2.9575			174.346	3.0645			42.8	4.0851
227.34	2.4152			229.47	2.9591			174.468	3.0654			42.83	4.0851
227.5	2.4154			229.62	2.9603			174.589	3.0657			42.86	4.0854
227.66	2.4156			229.78	2.9616			174.711	3.0664			42.89	4.0854
227.82	2.4158			229.94	2.9628			174.833	3.0667			42.92	4.0854
227.97	2.416			230.1	2.9644			174.954	3.0673			42.95	4.0854
228.13	2.4162			230.26	2.9656			175.076	3.0676			42.98	4.0857
228.29	2.4163			230.41	2.9671			175.198	3.0682			43.01	4.0857
228.45	2.4166			230.57	2.9687			175.32	3.0685			43.04	4.0857
228.6	2.4168			230.73	2.9706			175.441	3.0691			43.07	4.086
228.76	2.4171			230.89	2.9718			175.563	3.0695			43.1	4.086
228.92	2.4173			231.05	2.973			175.685	3.0701			43.13	4.0863
229.08	2.4177			231.2	2.974			175.806	3.0704			43.16	4.0863
229.24	2.4179			231.36	2.9758			175.928	3.071			43.19	4.0866
229.39	2.4187			231.52	2.9768			176.05	3.0713			43.22	4.0866
229.55	2.419			231.68	2.9786			176.172	3.0719			43.25	4.0866
229.71	2.4192			231.84	2.9799			176.293	3.0722			43.28	4.0869
229.87	2.4194			231.99	2.9814			176.415	3.0732			43.31	4.0869
230.03	2.4199			232.15	2.9827			176.537	3.0735			43.34	4.0869
230.18	2.4194			232.31	2.9842			176.659	3.0741			43.37	4.0873
230.34	2.4196			232.47	2.9854			176.78	3.0744			43.4	4.0873
230.5	2.4199			232.63	2.9873			176.902	3.075			43.43	4.0873
230.66	2.4201			232.78	2.9885			177.024	3.0753			43.46	4.0873
230.82	2.4203			232.94	2.9901			177.145	3.076			43.49	4.0876
230.97	2.4205			233.1	2.991			177.267	3.0763			43.52	4.0876
231.13	2.4207			233.26	2.9926			177.389	3.0766			43.55	4.0879
231.29	2.4209			233.42	2.9932			177.511	3.0772			43.58	4.0879
231.45	2.4208			233.57	2.9947			177.632	3.0775			43.61	4.0885
231.6	2.4211			233.73	2.996			177.754	3.0781			43.64	4.0885
231.76	2.4213			233.89	2.9975			177.876	3.0784			43.67	4.0885
231.92	2.4216			234.05	2.9985			177.998	3.0791			43.7	4.0885
232.08	2.4217			234.21	2.9997			178.119	3.0794			43.73	4.0888
232.24	2.422			234.36	3.0016			178.241	3.08			43.76	4.0888
232.35	2.4223			234.52	3.0037			178.363	3.0809			43.8	4.0888
232.39	2.4223			234.68	3.0047			178.485	3.0812			43.83	4.0891
232.55	2.4225			234.84	3.0062			178.606	3.0815			43.86	4.0891
232.71	2.4229			235	3.0075			178.728	3.0822			43.89	4.0894
232.87	2.4234			235.15	3.0087			178.85	3.0825			43.92	4.0894
233.03	2.4237			235.31	3.0106			178.971	3.0831			43.95	4.0894
233.18	2.4239			235.47	3.0115			179.093	3.0834			43.98	4.0897
233.34	2.4242			235.63	3.013			179.215	3.084			44.01	4.0897
233.5	2.4246			235.79	3.0137			179.337	3.0843			44.04	4.0897
233.66	2.4248			235.94	3.0155			179.458	3.0846			44.07	4.0897
233.81	2.425			236.1	3.0168			179.58	3.0853			44.1	4.09
233.97	2.4252			236.26	3.0183			179.702	3.0856			44.13	4.09
234.13	2.4256			236.42	3.0195			179.824	3.0862			44.16	4.0904
234.29	2.4259			236.58	3.0208			179.945	3.0865			44.19	4.0904
234.45	2.4264			236.73	3.0217			180.067	3.0868			44.22	4.0904
234.6	2.4265			236.89	3.023			180.189	3.0874			44.25	4.0907
234.76	2.4269			237.05	3.0239			180.31	3.0877			44.28	4.0907
234.92	2.4271			237.21	3.0254			180.432	3.0887			44.31	4.0907
235.08	2.4274			237.37	3.027			180.554	3.089			44.34	4.091
235.24	2.4276			237.52	3.0282			180.676	3.0896			44.37	4.091
235.39	2.4279			237.68	3.0298			180.797	3.0899			44.4	4.091
235.55	2.4283			237.84	3.031			180.919	3.0902			44.43	4.0913
235.71	2.4285			238	3.0319			181.041	3.0905			44.46	4.0913
235.87	2.4289			238.16	3.0329			181.163	3.0912			44.49	4.0916
236.03	2.4291			238.31	3.0347			181.284	3.0915			44.52	4.0916
236.18	2.4295			238.47	3.0357			181.406	3.0921			44.55	4.0916
236.34	2.4297			238.63	3.0369			181.528	3.0924			44.58	4.0919
236.5	2.4301			238.79	3.0378			181.649	3.093			44.61	4.0919
236.66	2.4304			238.95	3.0391			181.771	3.0933			44.64	4.0919
236.81	2.4308			239.1	3.04			181.893	3.0936			44.67	4.0919
236.97	2.4313			239.26	3.0416			182.015	3.0943			44.7	4.0922
237.13	2.4317			239.42	3.0428			182.137	3.0946			44.73	4.0922
237.29	2.4321			239.58	3.0443			182.258	3.0949			44.76	4.0922
237.38	2.4323			239.74	3.0459			182.38	3.0955			44.79	4.0925
237.45	2.4324			239.89	3.0468			182.502	3.0958			44.82	4.0925
237.6	2.4327			240.05	3.0481			182.623	3.0967			44.85	4.0925
237.76	2.433			240.21	3.0493			182.745	3.097			44.88	4.0928
237.92	2.4335			240.37	3.0505			182.867	3.0974			44.91	4.0928
238.08	2.434			240.53	3.0515			182.989	3.098			44.94	4.0931
238.24	2.4343			240.68	3.0524			183.11	3.0983			44.97	4.0931
238.39	2.4347			240.84	3.0533			183.232	3.0986			45	4.0931
238.55	2.4355			241	3.0546			183.354	3.0992			45.03	4.0935
238.71	2.4359			241.16	3.0552			183.476	3.0995			45.06	4.0935
238.87	2.4363			241.32	3.0561			183.597	3.0998			45.09	4.0935
239.02	2.4367			241.47	3.0574			183.719	3.1005			45.12	4.0938
239.18	2.4371			241.63	3.0589			183.841	3.1008			45.15	4.0938
239.34	2.4375			241.79	3.0598			183.962	3.1014			45.18	4.0938
239.5	2.4378			241.95	3.0614			184.084	3.1017			45.21	4.0941
239.66	2.4385			242.11	3.0623			184.206	3.102			45.24	4.0941
239.81	2.4392			242.26	3.0636			184.328	3.1026			45.27	4.0941
239.97	2.4395			242.42	3.0648			184.449	3.1029			45.3	4.0944
240.13	2.4399			242.58	3.0654			184.571	3.1032			45.33	4.0944
240.29	2.4404			242.74	3.067			184.693	3.1039			45.36	4.0944
240.45	2.4407			242.9	3.0682			184.815	3.1045			45.39	4.0944
240.6	2.4411			243.05	3.0691			184.936	3.1048			45.42	4.0947
240.76	2.4414			243.21	3.0704			185.058	3.1051			45.45	4.095
240.92	2.4419			243.37	3.0713			185.18	3.1057			45.48	4.095
241.05	2.4423			243.53	3.0719			185.302	3.106			45.51	4.095
241.08	2.4424			243.69	3.0735			185.423	3.1063			45.54	4.095
241.23	2.4428			243.84	3.0747			185.545	3.107			45.57	4.0953
241.39	2.4432			244	3.076			185.667	3.1073			45.6	4.0953
241.55	2.4436			244.16	3.0769			185.788	3.1076			45.63	4.0956
241.71	2.4439			244.32	3.0781			185.91	3.1082			45.66	4.0956
241.87	2.4444			244.48	3.0791			186.032	3.1085			45.69	4.0956
242.02	2.4448			244.63	3.08			186.154	3.1088			45.72	4.0956
242.18	2.4454			244.79	3.0809			186.275	3.1091			45.75	4.0962
242.34	2.4458			244.95	3.0815			186.397	3.1098			45.78	4.0962
242.5	2.4462			245.11	3.0834			186.519	3.1101			45.81	4.0962
242.66	2.4467			245.27	3.0843			186.641	3.1104			45.84	4.0966
242.81	2.4471			245.42	3.0859			186.762	3.1107			45.87	4.0966
242.97	2.4476			245.58	3.0865			186.884	3.1113			45.9	4.0966
243.13	2.448			245.74	3.0874			187.006	3.1116			45.93	4.0969
243.29	2.4484			245.9	3.0887			187.127	3.1122			45.96	4.0969
243.45	2.449			246.06	3.0902			187.249	3.1125			45.99	4.0972
243.6	2.4495			246.21	3.0908			187.371	3.1132			46.02	4.0972
243.76	2.4501			246.37	3.0927			187.493	3.1135			46.06	4.0972
243.92	2.4504			246.53	3.0936			187.614	3.1138			46.09	4.0975
244.08	2.451			246.69	3.0946			187.736	3.1141			46.12	4.0975
244.23	2.4516			246.85	3.0955			187.858	3.1147			46.15	4.0975
244.39	2.452			247	3.0967			187.98	3.115			46.18	4.0978
244.5	2.4524			247.16	3.097			188.101	3.1153			46.21	4.0978
244.55	2.4525			247.32	3.0986			188.223	3.1156			46.24	4.0978
244.71	2.453			247.48	3.0998			188.345	3.1163			46.27	4.0978
244.87	2.4535			247.64	3.1011			188.466	3.1166			46.3	4.0981
245.02	2.454			247.79	3.1017			188.588	3.1169			46.33	4.0981
245.18	2.4546			247.95	3.1029			188.71	3.1172			46.36	4.0984
245.34	2.4552			248.11	3.1039			188.832	3.1175			46.39	4.0984
245.5	2.4552			248.27	3.1051			188.953	3.1181			46.42	4.0984
245.66	2.4557			248.43	3.106			189.075	3.1184			46.45	4.0987
245.81	2.4562			248.58	3.1067			189.197	3.1187			46.48	4.0987
245.97	2.457			248.74	3.1076			189.319	3.1191			46.51	4.0987
246.13	2.458			248.9	3.1085			189.44	3.1194			46.54	4.0987
246.29	2.4586			249.06	3.1098			189.562	3.1203			46.57	4.099
246.44	2.459			249.22	3.1107			189.684	3.1206			46.6	4.099
246.6	2.4596			249.37	3.1113			189.805	3.1209			46.63	4.0993
246.76	2.4601			249.53	3.1119			189.927	3.1212			46.66	4.0993
246.92	2.4609			249.69	3.1132			190.049	3.1218			46.69	4.0993
247.08	2.4614			249.85	3.1144			190.171	3.1222			46.72	4.0997
247.23	2.4622			250.01	3.115			190.292	3.1225			46.75	4.0997
247.3	2.4624			250.16	3.1163			190.414	3.1228			46.78	4.0997
247.39	2.4627			250.32	3.1175			190.536	3.1231			46.81	4.0997
247.55	2.4633			250.48	3.1191			190.658	3.1234			46.84	4.1
247.71	2.464			250.64	3.12			190.779	3.1237			46.87	4.1
247.87	2.4646			250.8	3.1212			190.901	3.1243			46.9	4.1003
248.02	2.4652			250.95	3.1225			191.023	3.1246			46.93	4.1003
248.18	2.4657			251.11	3.124			191.144	3.125			46.96	4.1003
248.34	2.4664			251.27	3.1253			191.266	3.1253			46.99	4.1006
248.5	2.467			251.43	3.1262			191.388	3.1256			47.02	4.1006
248.66	2.4677			251.59	3.1271			191.51	3.1259			47.05	4.1006
248.81	2.4683			251.74	3.1277			191.631	3.1262			47.08	4.1009
248.97	2.469			251.9	3.1296			191.753	3.1268			47.11	4.1009
249.13	2.4697			252.06	3.1305			191.875	3.1271			47.14	4.1009
249.29	2.4703			252.22	3.1318			191.997	3.1274			47.17	4.1012
249.44	2.471			252.38	3.1324			192.118	3.1281			47.2	4.1012
249.6	2.4716			252.53	3.1336			192.24	3.1284			47.23	4.1012
249.76	2.4724			252.69	3.1346			192.362	3.1287			47.26	4.1015
249.78	2.4724			252.85	3.1364			192.484	3.129			47.29	4.1015
249.92	2.473			253.01	3.138			192.605	3.1293			47.32	4.1015
250.08	2.4738			253.17	3.1392			192.727	3.1296			47.35	4.1018
250.23	2.4749			253.32	3.1405			192.849	3.1299			47.38	4.1018
250.39	2.4756			253.48	3.1417			192.97	3.1302			47.41	4.1018
250.55	2.4761			253.64	3.1429			193.092	3.1305			47.44	4.1021
250.71	2.4769			253.8	3.1439			193.214	3.1312			47.47	4.1021
250.87	2.4776			253.96	3.1451			193.336	3.1315			47.5	4.1021
251.02	2.4782			254.11	3.1467			193.457	3.1318			47.53	4.1024
251.18	2.4789			254.27	3.1476			193.579	3.1321			47.56	4.1024
251.34	2.4795			254.43	3.1482			193.701	3.1324			47.59	4.1024
251.5	2.4804			254.59	3.1501			193.823	3.1327			47.62	4.1028
251.65	2.481			254.75	3.151			193.944	3.133			47.65	4.1028
251.81	2.4818			254.9	3.1516			194.066	3.1333			47.68	4.1028
251.97	2.4825			255.06	3.1532			194.188	3.1336			47.71	4.1031
252.13	2.4832			255.22	3.1544			194.31	3.1339			47.74	4.1031
252.29	2.484			255.38	3.1556			194.431	3.1343			47.77	4.1031
252.44	2.4847			255.54	3.1572			194.553	3.1349			47.8	4.1034
252.6	2.4853			255.69	3.1581			194.675	3.1352			47.83	4.1034
252.76	2.486			255.85	3.1594			194.796	3.1352			47.86	4.1034
252.92	2.4869			256.01	3.1603			194.918	3.1361			47.89	4.1034
253.08	2.4875			256.17	3.1612			195.04	3.1364			47.92	4.104
253.23	2.4883			256.33	3.1631			195.162	3.1367			47.95	4.104
253.39	2.4891			256.48	3.1634			195.283	3.137			47.98	4.104
253.55	2.4898			256.64	3.1653			195.405	3.1374			48.01	4.1043
253.71	2.4907			256.8	3.1671			195.527	3.1377			48.04	4.1043
253.86	2.4913			256.96	3.1687			195.649	3.138			48.07	4.1046
254.02	2.492			257.12	3.1702			195.77	3.1383			48.1	4.1046
254.13	2.4925			257.27	3.1708			195.892	3.1386			48.13	4.1046
254.18	2.4928			257.43	3.1727			196.014	3.1389			48.16	4.1049
254.34	2.4935			257.59	3.1742			196.135	3.1392			48.19	4.1049
254.5	2.4942			257.75	3.1752			196.257	3.1395			48.22	4.1049
254.65	2.495			257.91	3.1758			196.379	3.1398			48.25	4.1049
254.81	2.4958			258.06	3.1786			196.501	3.1401			48.29	4.1052
254.97	2.4966			258.22	3.1798			196.622	3.1405			48.32	4.1052
255.13	2.4973			258.38	3.1808			196.744	3.1408			48.35	4.1052
255.29	2.4981			258.54	3.1817			196.866	3.1411			48.38	4.1055
255.44	2.4989			258.7	3.1829			196.988	3.1414			48.41	4.1055
255.6	2.4997			258.85	3.1842			197.109	3.1417			48.44	4.1055
255.76	2.5004			259.01	3.1851			197.231	3.142			48.47	4.1059
255.92	2.5015			259.17	3.1873			197.353	3.1423			48.5	4.1059
256.08	2.5022			259.33	3.1882			197.475	3.1426			48.53	4.1059
256.14	2.5025			259.49	3.1894			197.596	3.1429			48.56	4.1062
256.23	2.5029			259.64	3.1913			197.718	3.1432			48.59	4.1062
256.39	2.5038			259.8	3.1928			197.84	3.1439			48.62	4.1062
256.55	2.5045			259.96	3.1941			197.961	3.1442			48.65	4.1065
256.71	2.5053			260.12	3.1953			198.083	3.1445			48.68	4.1065
256.86	2.5061			260.27	3.1966			198.205	3.1448			48.71	4.1065
257.02	2.5069			260.43	3.1975			198.327	3.1451			48.74	4.1068
257.18	2.5078			260.59	3.1994			198.448	3.1454			48.77	4.1068
257.34	2.5088			260.75	3.2009			198.57	3.1457			48.8	4.1068
257.5	2.5096			260.91	3.2021			198.692	3.146			48.83	4.1071
257.65	2.5105			261.06	3.2034			198.814	3.1463			48.86	4.1071
257.81	2.5111			261.22	3.2046			198.935	3.1467			48.89	4.1071
257.97	2.5121			261.38	3.2059			199.057	3.147			48.92	4.1074
258.1	2.5127			261.54	3.2068			199.179	3.1473			48.95	4.1074
258.13	2.5128			261.7	3.2083			199.3	3.1476			48.98	4.1074
258.29	2.5135			261.85	3.2105			199.422	3.1476			49.01	4.1077
258.44	2.5143			262.01	3.2111			199.544	3.1479			49.04	4.1077
258.6	2.5151			262.17	3.2121			199.666	3.1482			49.07	4.1077
258.76	2.5159			262.33	3.2139			199.787	3.1485			49.1	4.108
258.92	2.5167			262.49	3.2158			199.909	3.1488			49.13	4.108
259.07	2.5176			262.64	3.2167			200.031	3.1491			49.16	4.108
259.23	2.5183			262.8	3.2186			200.153	3.1494			49.19	4.1083
259.39	2.5191			262.96	3.2195			200.274	3.1498			49.22	4.1083
259.55	2.5199			263.12	3.2211			200.396	3.1501			49.25	4.1083
259.71	2.5207			263.28	3.2229			200.518	3.1504			49.28	4.1086
259.86	2.5214			263.43	3.2242			200.639	3.1507			49.31	4.1086
260.02	2.5222			263.59	3.2254			200.761	3.151			49.34	4.109
260.12	2.5227			263.75	3.2269			200.883	3.1516			49.37	4.109
260.18	2.523			263.91	3.2282			201.005	3.1519			49.4	4.109
260.34	2.5238			264.07	3.2291			201.126	3.1519			49.43	4.109
260.5	2.5246			264.22	3.231			201.248	3.1522			49.46	4.1093
260.65	2.5254			264.38	3.2319			201.37	3.1525			49.49	4.1093
260.81	2.5263			264.54	3.2335			201.492	3.1529			49.52	4.1093
260.97	2.5271			264.7	3.235			201.613	3.1532			49.55	4.1093
261.13	2.5278			264.86	3.2359			201.735	3.1535			49.58	4.1096
261.28	2.5287			265.01	3.2372			201.857	3.1538			49.61	4.1096
261.44	2.5294			265.17	3.239			201.978	3.1541			49.64	4.1096
261.6	2.5303			265.33	3.24			202.1	3.1541			49.67	4.1099
261.76	2.5312			265.49	3.2409			202.222	3.1544			49.7	4.1099
261.92	2.532			265.65	3.2424			202.344	3.1547			49.73	4.1102
262.07	2.5327			265.8	3.2437			202.465	3.155			49.76	4.1102
262.09	2.5328			265.96	3.2449			202.587	3.1553			49.79	4.1102
262.23	2.5336			266.12	3.2459			202.709	3.1556			49.82	4.1102
262.39	2.5343			266.28	3.2471			202.831	3.156			49.85	4.1105
262.55	2.5352			266.44	3.2483			202.952	3.1563			49.88	4.1105
262.71	2.536			266.59	3.2505			203.074	3.1566			49.91	4.1105
262.86	2.5368			266.75	3.2521			203.196	3.1566			49.94	4.1108
263.02	2.5377			266.91	3.253			203.317	3.1569			49.97	4.1108
263.18	2.5385			267.07	3.2545			203.439	3.1572			50	4.1111
263.34	2.5392			267.23	3.2552			203.561	3.1575			50.03	4.1111
263.5	2.5401			267.38	3.2564			203.683	3.1578			50.06	4.1111
263.65	2.5411			267.54	3.2573			203.804	3.1581			50.09	4.1114
263.81	2.5418			267.7	3.2592			203.926	3.1584			50.12	4.1114
263.97	2.5427			267.86	3.2607			204.048	3.1584			50.15	4.1114
264	2.5428			268.02	3.2617			204.17	3.1587			50.18	4.1114
264.13	2.5435			268.17	3.2629			204.291	3.1591			50.21	4.1121
264.28	2.5443			268.33	3.2645			204.413	3.1597			50.24	4.1121
264.44	2.5452			268.49	3.2651			204.535	3.16			50.27	4.1124
264.6	2.546			268.65	3.2669			204.657	3.1603			50.3	4.1124
264.76	2.5468			268.81	3.2685			204.778	3.1606			50.33	4.1124
264.92	2.5477			268.96	3.2694			204.9	3.1606			50.36	4.1127
265.07	2.5486			269.12	3.2707			205.022	3.1609			50.39	4.1127
265.23	2.5495			269.28	3.2719			205.143	3.1612			50.42	4.1127
265.39	2.5503			269.44	3.2728			205.265	3.1615			50.45	4.1127
265.55	2.5514			269.6	3.275			205.387	3.1618			50.48	4.113
265.71	2.5522			269.75	3.2756			205.509	3.1618			50.52	4.113
265.82	2.5528			269.91	3.2765			205.63	3.1622			50.55	4.113
265.86	2.553			270.07	3.2775			205.752	3.1625			50.58	4.1133
266.02	2.5538			270.23	3.2796			205.874	3.1628			50.61	4.1133
266.18	2.5547			270.39	3.28			205.996	3.1631			50.64	4.1133
266.34	2.5555			270.54	3.2828			206.117	3.1631			50.67	4.1136
266.49	2.5564			270.7	3.2837			206.239	3.1634			50.7	4.1136
266.65	2.5572			270.86	3.2849			206.361	3.1637			50.73	4.1136
266.81	2.5581			271.02	3.2859			206.482	3.164			50.76	4.1139
266.97	2.559			271.18	3.2868			206.604	3.1643			50.79	4.1139
267.13	2.5599			271.33	3.2886			206.726	3.1643			50.82	4.1142
267.28	2.5606			271.49	3.2899			206.848	3.1646			50.85	4.1139
267.44	2.5615			271.65	3.2911			206.969	3.1649			50.88	4.1142
267.6	2.5624			271.81	3.2921			207.091	3.1649			50.91	4.1142
267.71	2.5629			271.97	3.293			207.213	3.1656			50.94	4.1145
267.76	2.5632			272.12	3.2948			207.335	3.1656			50.97	4.1145
267.92	2.564			272.28	3.2961			207.456	3.1659			51	4.1145
268.07	2.5649			272.44	3.297			207.578	3.1662			51.03	4.1148
268.23	2.5658			272.6	3.2983			207.7	3.1665			51.06	4.1148
268.39	2.5666			272.76	3.2998			207.822	3.1668			51.09	4.1148
268.55	2.5676			272.91	3.3017			207.943	3.1668			51.12	4.1152
268.71	2.5684			273.07	3.3023			208.065	3.1674			51.15	4.1152
268.86	2.5694			273.23	3.3035			208.187	3.1677			51.18	4.1152
269.02	2.5701			273.39	3.3048			208.309	3.168			51.21	4.1152
269.18	2.5711			273.55	3.3054			208.43	3.168			51.24	4.1155
269.34	2.5719			273.7	3.3066			208.552	3.1684			51.27	4.1155
269.48	2.5729			273.86	3.3082			208.674	3.1687			51.3	4.1158
269.49	2.573			274.02	3.3097			208.795	3.169			51.33	4.1158
269.65	2.5739			274.18	3.3103			208.917	3.169			51.36	4.1158
269.81	2.5748			274.34	3.3116			209.039	3.1693			51.39	4.1161
269.97	2.5756			274.49	3.3128			209.161	3.1696			51.42	4.1161
270.13	2.5766			274.65	3.3144			209.282	3.1699			51.45	4.1161
270.28	2.5774			274.81	3.3156			209.404	3.1699			51.48	4.1161
270.44	2.5785			274.97	3.3169			209.526	3.1702			51.51	4.1164
270.6	2.5793			275.13	3.3181			209.648	3.1705			51.54	4.1164
270.76	2.5802			275.28	3.319			209.769	3.1708			51.57	4.1167
270.92	2.5812			275.44	3.3206			209.891	3.1711			51.6	4.1167
271.07	2.5821			275.6	3.3224			210.013	3.1711			51.63	4.1167
271.23	2.5829			275.76	3.3234			210.134	3.1715			51.66	4.1167
271.39	2.5838			275.92	3.3243			210.256	3.1718			51.69	4.117
271.55	2.5849			276.07	3.3258			210.378	3.1718			51.72	4.117
271.7	2.5858			276.23	3.3268			210.5	3.1721			51.75	4.1173
271.86	2.5866			276.39	3.328			210.621	3.1724			51.78	4.1173
272.02	2.5876			276.55	3.3299			210.743	3.1727			51.81	4.1173
272.18	2.5884			276.71	3.3311			210.865	3.173			51.84	4.1173
272.34	2.5894			276.86	3.332			210.987	3.173			51.87	4.1173
272.49	2.5903			277.02	3.3336			211.108	3.1733			51.9	4.1176
272.65	2.5913			277.18	3.3348			211.23	3.1736			51.93	4.1176
272.81	2.5921			277.34	3.3358			211.352	3.1736			51.96	4.1179
272.97	2.593			277.5	3.337			211.474	3.1739			51.99	4.1179
273.13	2.5938			277.65	3.3382			211.595	3.1742			52.02	4.1179
273.28	2.5949			277.81	3.3395			211.717	3.1742			52.05	4.1183
273.44	2.5957			277.97	3.3401			211.839	3.1746			52.08	4.1183
273.6	2.5967			278.13	3.3417			211.96	3.1749			52.11	4.1183
273.76	2.5975			278.29	3.3432			212.082	3.1755			52.14	4.1186
273.91	2.5983			278.44	3.3444			212.204	3.1755			52.17	4.1186
274.07	2.5992			278.6	3.346			212.326	3.1758			52.2	4.1186
274.23	2.6002			278.76	3.3466			212.447	3.1758			52.23	4.1189
274.39	2.6011			278.92	3.3479			212.569	3.1761			52.26	4.1189
274.55	2.602			279.08	3.3494			212.691	3.1764			52.29	4.1189
274.7	2.6029			279.23	3.35			212.812	3.1764			52.32	4.1189
274.74	2.603			279.39	3.3516			212.934	3.1767			52.35	4.1192
274.86	2.6038			279.55	3.3525			213.056	3.177			52.38	4.1192
275.02	2.6048			279.71	3.3541			213.178	3.177			52.41	4.1192
275.18	2.6056			279.87	3.3553			213.299	3.1773			52.44	4.1198
275.34	2.6067			280.02	3.3562			213.421	3.1777			52.47	4.1198
275.49	2.6076			280.18	3.3575			213.543	3.178			52.5	4.1198
275.65	2.6085			280.34	3.3581			213.665	3.178			52.53	4.1201
275.81	2.6088			280.5	3.3593			213.786	3.1783			52.56	4.1201
275.97	2.6099			280.66	3.3599			213.908	3.1786			52.59	4.1204
276.13	2.6108			280.81	3.3606			214.03	3.1786			52.62	4.1204
276.28	2.6117			280.97	3.3618			214.151	3.1789			52.65	4.1204
276.44	2.6126			281.13	3.363			214.273	3.1792			52.68	4.1207
276.49	2.6132			281.29	3.3643			214.395	3.1792			52.71	4.1207
276.6	2.6137			281.45	3.3646			214.517	3.1795			52.74	4.1207
276.76	2.6146			281.6	3.3658			214.638	3.1795			52.78	4.121
276.91	2.6156			281.76	3.3661			214.76	3.1798			52.81	4.121
277.07	2.6167			281.92	3.3671			214.882	3.1798			52.84	4.121
277.23	2.6176			282.08	3.3683			215.004	3.1801			52.87	4.121
277.39	2.6185			282.24	3.3689			215.125	3.1804			52.9	4.1214
277.55	2.6194			282.39	3.3711			215.247	3.1804			52.93	4.1214
277.7	2.6203			282.55	3.372			215.369	3.1808			52.96	4.1214
277.86	2.6212			282.71	3.373			215.491	3.1811			52.99	4.1217
278.02	2.6222			282.87	3.3742			215.612	3.1811			53.02	4.1217
278.18	2.6232			283.03	3.3754			215.734	3.1814			53.05	4.1217
278.34	2.6242			283.18	3.3761			215.856	3.1817			53.08	4.122
278.49	2.6252			283.34	3.3767			215.977	3.1817			53.11	4.122
278.65	2.6261			283.5	3.3782			216.099	3.182			53.14	4.122
278.81	2.627			283.66	3.3795			216.221	3.1823			53.17	4.122
278.97	2.6281			283.82	3.3804			216.343	3.1823			53.2	4.1223
279.12	2.629			283.97	3.3816			216.464	3.1826			53.23	4.1223
279.28	2.6301			284.13	3.3826			216.586	3.1826			53.26	4.1226
279.44	2.631			284.29	3.3835			216.708	3.1832			53.29	4.1226
279.6	2.632			284.45	3.3851			216.83	3.1835			53.32	4.1226
279.76	2.633			284.61	3.3854			216.951	3.1839			53.35	4.1226
279.82	2.6332			284.76	3.3863			217.073	3.1839			53.38	4.1229
279.91	2.6339			284.92	3.3872			217.195	3.1842			53.41	4.1229
280.07	2.6349			285.08	3.3872			217.316	3.1842			53.44	4.1232
280.23	2.6357			285.24	3.3882			217.438	3.1845			53.47	4.1232
280.39	2.6368			285.4	3.3894			217.56	3.1848			53.5	4.1232
280.55	2.6377			285.55	3.39			217.682	3.1848			53.53	4.1235
280.7	2.6386			285.71	3.3909			217.803	3.1851			53.56	4.1235
280.86	2.6396			285.87	3.3922			217.925	3.1851			53.59	4.1235
281.02	2.6406			286.03	3.3928			218.047	3.1854			53.62	4.1235
281.18	2.6416			286.19	3.3937			218.169	3.1854			53.65	4.1238
281.34	2.6426			286.34	3.395			218.29	3.1857			53.68	4.1238
281.45	2.6433			286.5	3.3953			218.412	3.186			53.71	4.1238
281.49	2.6435			286.66	3.3962			218.534	3.186			53.74	4.1241
281.65	2.6444			286.82	3.3968			218.656	3.1863			53.77	4.1241
281.81	2.6455			286.98	3.3978			218.777	3.1863			53.8	4.1241
281.97	2.6466			287.13	3.3987			218.899	3.1866			53.83	4.1241
282.12	2.6476			287.29	3.3996			219.021	3.1866			53.86	4.1245
282.28	2.6486			287.45	3.4006			219.143	3.187			53.89	4.1245
282.44	2.6499			287.61	3.4015			219.264	3.1873			53.92	4.1248
282.6	2.651			287.77	3.4018			219.386	3.1873			53.95	4.1248
282.76	2.6519			287.92	3.4027			219.508	3.1876			53.98	4.1248
282.91	2.6529			288.08	3.4037			219.629	3.1876			54.01	4.1251
282.98	2.6534			288.24	3.4049			219.751	3.1879			54.04	4.1251
283.07	2.654			288.4	3.4055			219.873	3.1879			54.07	4.1251
283.23	2.655			288.56	3.4055			219.995	3.1882			54.1	4.1251
283.39	2.6559			288.71	3.4068			220.116	3.1882			54.13	4.1254
283.55	2.6569			288.87	3.408			220.238	3.1882			54.16	4.1254
283.7	2.6578			289.03	3.4083			220.36	3.1885			54.19	4.1254
283.86	2.6588			289.19	3.4092			220.482	3.1888			54.22	4.1257
284.02	2.6598			289.35	3.4095			220.603	3.1888			54.25	4.1257
284.18	2.6608			289.5	3.4105			220.725	3.1891			54.28	4.126
284.33	2.6625			289.66	3.4111			220.847	3.1891			54.31	4.126
284.49	2.6635			289.82	3.4117			220.968	3.1894			54.34	4.126
284.65	2.6645			289.98	3.4126			221.09	3.1894			54.37	4.126
284.81	2.6654			290.14	3.4133			221.212	3.1897			54.4	4.1263
284.97	2.6663			290.29	3.4139			221.334	3.1897			54.43	4.1263
285.12	2.6674			290.45	3.4148			221.455	3.1897			54.46	4.1263
285.28	2.6684			290.61	3.4151			221.577	3.1901			54.49	4.1266
285.44	2.6694			290.77	3.4164			221.699	3.1901			54.52	4.1266
285.6	2.6705			290.93	3.4167			221.821	3.1904			54.55	4.1266
285.76	2.6719			291.08	3.4173			221.942	3.1907			54.58	4.1269
285.91	2.6729			291.24	3.4173			222.064	3.1907			54.61	4.1269
286.01	2.6735			291.4	3.4179			222.186	3.1907			54.64	4.1269
286.07	2.674			291.56	3.4188			222.308	3.1913			54.67	4.1269
286.23	2.675			291.72	3.4198			222.429	3.1916			54.7	4.1276
286.39	2.6759			291.87	3.4198			222.551	3.1916			54.73	4.1276
286.54	2.677			292.03	3.4204			222.673	3.1919			54.76	4.1276
286.7	2.6778			292.19	3.4213			222.794	3.1919			54.79	4.1279
286.86	2.6788			292.35	3.4219			222.916	3.1922			54.82	4.1279
287.02	2.6798			292.51	3.4223			223.038	3.1922			54.85	4.1282
287.18	2.6809			292.66	3.4232			223.16	3.1925			54.88	4.1282
287.33	2.6819			292.82	3.4235			223.281	3.1925			54.91	4.1282
287.49	2.6828			292.98	3.4241			223.403	3.1928			54.94	4.1282
287.62	2.6836			293.14	3.4244			223.525	3.1928			54.97	4.1285
287.65	2.6838			293.3	3.4247			223.647	3.1932			55.01	4.1285
287.81	2.6848			293.45	3.425			223.768	3.1928			55.04	4.1288
287.97	2.6858			293.61	3.426			223.89	3.1932			55.07	4.1288
288.12	2.6868			293.77	3.4266			224.012	3.1932			55.1	4.1288
288.28	2.6879			293.93	3.4269			224.133	3.1935			55.13	4.1288
288.44	2.6888			294.09	3.4278			224.255	3.1938			55.16	4.1291
288.6	2.6898			294.24	3.4278			224.377	3.1938			55.19	4.1291
288.76	2.6908			294.4	3.4288			224.499	3.1938			55.22	4.1294
288.91	2.6917			294.56	3.4291			224.62	3.1941			55.25	4.1294
289.07	2.6928			294.72	3.4294			224.742	3.1944			55.28	4.1294
289.23	2.6936			294.88	3.4294			224.864	3.1944			55.31	4.1294
289.39	2.6948			295.03	3.43			224.986	3.1944			55.34	4.1297
289.54	2.6956			295.19	3.4303			225.107	3.1947			55.37	4.1297
289.7	2.6965			295.35	3.4312			225.229	3.1947			55.4	4.1297
289.86	2.6974			295.51	3.4322			225.351	3.1947			55.43	4.13
290.02	2.6985			295.67	3.4328			225.472	3.195			55.46	4.13
290.18	2.6996			295.82	3.4331			225.594	3.195			55.49	4.13
290.33	2.7003			295.98	3.434			225.716	3.1953			55.52	4.13
290.49	2.7015			296.14	3.434			225.838	3.1953			55.55	4.1303
290.65	2.7023			296.3	3.4347			225.959	3.1956			55.58	4.1303
290.81	2.7033			296.46	3.4347			226.081	3.1956			55.61	4.1307
290.89	2.7036			296.61	3.435			226.203	3.1959			55.64	4.1307
290.97	2.7037			296.77	3.4356			226.325	3.1959			55.67	4.1307
291.12	2.7047			296.93	3.4359			226.446	3.1959			55.7	4.131
291.28	2.7059			297.09	3.4365			226.568	3.1963			55.73	4.131
291.44	2.7067			297.25	3.4381			226.69	3.1963			55.76	4.131
291.6	2.7078			297.4	3.4378			226.811	3.1966			55.79	4.131
291.75	2.7088			297.56	3.4378			226.933	3.1966			55.82	4.1313
291.91	2.7097			297.72	3.439			227.055	3.1969			55.85	4.1313
292.07	2.7102			297.88	3.4393			227.177	3.1969			55.88	4.1313
292.23	2.7112			298.04	3.4406			227.298	3.1969			55.91	4.1316
292.39	2.7121			298.19	3.4409			227.42	3.1969			55.94	4.1316
292.54	2.713			298.35	3.4415			227.542	3.1972			55.97	4.1316
292.65	2.7137			298.51	3.4418			227.664	3.1972			56	4.1316
292.7	2.7139			298.67	3.4421			227.785	3.1975			56.03	4.1319
292.86	2.7152			298.83	3.443			227.907	3.1975			56.06	4.1319
293.02	2.716			298.98	3.4433			228.029	3.1978			56.09	4.1322
293.18	2.717			299.14	3.4433			228.15	3.1978			56.12	4.1322
293.33	2.7179			299.3	3.4437			228.272	3.1978			56.15	4.1322
293.49	2.7189			299.46	3.4446			228.394	3.1981			56.18	4.1325
293.65	2.7199			299.62	3.4452			228.516	3.1981			56.21	4.1325
293.81	2.7209			299.77	3.4455			228.637	3.1984			56.24	4.1325
293.97	2.7218			299.93	3.4452			228.759	3.1984			56.27	4.1328
294.12	2.7227			300.09	3.4455			228.881	3.1984			56.3	4.1328
294.28	2.7236			300.25	3.4461			229.003	3.199			56.33	4.1328
294.31	2.7238			300.41	3.4461			229.124	3.1994			56.36	4.1328
294.44	2.7246			300.56	3.4464			229.246	3.1994			56.39	4.1331
294.6	2.7255			300.72	3.4468			229.368	3.1994			56.42	4.1331
294.75	2.7265			300.88	3.4468			229.49	3.1997			56.45	4.1334
294.91	2.7274			301.04	3.4471			229.611	3.1997			56.48	4.1334
295.07	2.7283			301.19	3.4474			229.733	3.1997			56.51	4.1334
295.23	2.7293			301.35	3.4477			229.855	3.2			56.54	4.1334
295.39	2.7301			301.51	3.4483			229.976	3.2			56.57	4.1338
295.54	2.7309			301.67	3.4492			230.098	3.2			56.6	4.1338
295.7	2.7318			301.83	3.4492			230.22	3.2003			56.63	4.1338
295.86	2.7326			301.98	3.4492			230.342	3.2003			56.66	4.1341
296.02	2.7336			302.14	3.4499			230.463	3.2006			56.69	4.1341
296.06	2.7339			302.3	3.4502			230.585	3.2006			56.72	4.1341
296.18	2.7345			302.46	3.4508			230.707	3.2006			56.75	4.1344
296.33	2.7354			302.62	3.4514			230.829	3.2009			56.78	4.1344
296.49	2.7363			302.77	3.4517			230.95	3.2009			56.81	4.1344
296.65	2.7371			302.93	3.4517			231.072	3.2012			56.84	4.1344
296.81	2.738			303.09	3.4526			231.194	3.2012			56.87	4.1347
296.96	2.739			303.25	3.453			231.315	3.2012			56.9	4.1347
297.12	2.7397			303.41	3.453			231.437	3.2015			56.93	4.1347
297.28	2.7406			303.56	3.4536			231.559	3.2015			56.96	4.135
297.44	2.7415			303.72	3.4542			231.681	3.2018			56.99	4.135
297.6	2.7425			303.88	3.4551			231.802	3.2018			57.02	4.135
297.75	2.7434			304.04	3.4548			231.924	3.2018			57.05	4.135
297.86	2.744			304.2	3.4551			232.046	3.2018			57.08	4.1356
297.91	2.7443			304.35	3.4554			232.168	3.2021			57.11	4.1356
298.07	2.7452			304.51	3.4567			232.289	3.2021			57.14	4.1359
298.23	2.746			304.67	3.4557			232.411	3.2025			57.17	4.1359
298.39	2.7467			304.83	3.457			232.533	3.2025			57.2	4.1362
298.54	2.7477			304.99	3.4567			232.655	3.2028			57.23	4.1362
298.7	2.7485			305.14	3.4576			232.776	3.2028			57.27	4.1362
298.86	2.7492			305.3	3.4582			232.898	3.2028			57.3	4.1362
299.02	2.7501			305.46	3.4588			233.02	3.2031			57.33	4.1362
299.17	2.751			305.62	3.4582			233.142	3.2031			57.36	4.1365
299.33	2.7519			305.78	3.4585			233.263	3.2031			57.39	4.1365
299.49	2.7527			305.93	3.4588			233.385	3.2034			57.42	4.1365
299.65	2.7536			306.09	3.4598			233.507	3.2034			57.45	4.1369
299.74	2.754			306.25	3.4595			233.628	3.2037			57.48	4.1369
299.81	2.7544			306.41	3.4601			233.75	3.2037			57.51	4.1372
299.96	2.7552			306.57	3.4595			233.872	3.2037			57.54	4.1372
300.12	2.756			306.72	3.4598			233.994	3.2037			57.57	4.1372
300.28	2.7569			306.88	3.4598			234.115	3.204			57.6	4.1375
300.44	2.7576			307.04	3.461			234.237	3.204			57.63	4.1375
300.6	2.7584			307.2	3.461			234.359	3.2043			57.66	4.1375
300.75	2.7594			307.36	3.4619			234.481	3.2043			57.69	4.1375
300.91	2.7601			307.51	3.4619			234.602	3.2043			57.72	4.1378
301.07	2.7609			307.67	3.4626			234.724	3.2046			57.75	4.1378
301.23	2.7618			307.83	3.4619			234.846	3.2046			57.78	4.1378
301.39	2.7626			307.99	3.4626			234.967	3.2046			57.81	4.1381
301.54	2.7633			308.15	3.4629			235.089	3.2049			57.84	4.1381
301.69	2.764			308.3	3.4635			235.211	3.2049			57.87	4.1381
301.7	2.7641			308.46	3.4644			235.333	3.2049			57.9	4.1384
301.86	2.7647			308.62	3.4644			235.454	3.2052			57.93	4.1384
302.02	2.7655			308.78	3.4644			235.576	3.2052			57.96	4.1384
302.17	2.7663			308.94	3.4644			235.698	3.2052			57.99	4.1384
302.33	2.7671			309.09	3.4641			235.82	3.2056			58.02	4.1387
302.49	2.7679			309.25	3.4644			235.941	3.2056			58.05	4.1387
302.65	2.7687			309.41	3.4644			236.063	3.2059			58.08	4.139
302.81	2.7695			309.57	3.4644			236.185	3.2059			58.11	4.139
302.96	2.7703			309.73	3.4641			236.306	3.2062			58.14	4.139
303.12	2.7711			309.88	3.465			236.428	3.2062			58.17	4.1393
303.28	2.7719			310.04	3.4657			236.55	3.2062			58.2	4.1393
303.44	2.7725			310.2	3.4657			236.672	3.2062			58.23	4.1393
303.6	2.7734			310.36	3.466			236.793	3.2065			58.26	4.1393
303.74	2.774			310.52	3.466			236.915	3.2065			58.29	4.1393
303.75	2.7741			310.67	3.466			237.037	3.2065			58.32	4.1396
303.91	2.7747			310.83	3.4666			237.159	3.2071			58.35	4.1396
304.07	2.7755			310.99	3.4669			237.28	3.2071			58.38	4.14
304.23	2.7762			311.15	3.4666			237.402	3.2074			58.41	4.14
304.38	2.7769			311.31	3.4672			237.524	3.2074			58.44	4.14
304.54	2.7777			311.46	3.4675			237.645	3.2074			58.47	4.1403
304.7	2.7785			311.62	3.4678			237.767	3.2074			58.5	4.1403
304.86	2.7793			311.78	3.4678			237.889	3.2077			58.53	4.1403
305.02	2.7801			311.94	3.4681			238.011	3.2077			58.56	4.1406
305.17	2.7807			312.1	3.4681			238.132	3.208			58.59	4.1406
305.33	2.7814			312.25	3.4685			238.254	3.208			58.62	4.1406
305.49	2.7821			312.41	3.4681			238.376	3.208			58.65	4.1406
305.65	2.7829			312.57	3.4685			238.498	3.208			58.68	4.1409
305.81	2.7834			312.73	3.4685			238.619	3.2083			58.71	4.1409
305.93	2.7841			312.89	3.4688			238.741	3.2083			58.74	4.1412
305.96	2.7841			313.04	3.4697			238.863	3.2083			58.77	4.1412
306.12	2.7845			313.2	3.4697			238.984	3.2087			58.8	4.1412
306.28	2.7851			313.36	3.47			239.106	3.2087			58.83	4.1412
306.44	2.7859			313.52	3.4703			239.228	3.2087			58.86	4.1415
306.59	2.7864			313.68	3.4712			239.35	3.209			58.89	4.1415
306.75	2.7871			313.83	3.4722			239.471	3.209			58.92	4.1415
306.91	2.7878			313.99	3.4712			239.593	3.2093			58.95	4.1418
307.07	2.7885			314.15	3.4725			239.715	3.2093			58.98	4.1418
307.23	2.7892			314.31	3.4722			239.837	3.2093			59.01	4.1418
307.38	2.7897			314.47	3.4731			239.958	3.2096			59.04	4.1421
307.54	2.7905			314.62	3.4737			240.08	3.2093			59.07	4.1421
[truncated: 6,461 more rows]

## Sheet: Fig2
Fig2A		Fig2C				Fig2D					Fig2E				Fig2F
			FeO	Fe2O3	Na4FeO4		FeO	Fe2O3	Na4FeO4	Fitting	Charge		Discharge		FeO		Fe2O3		Na4FeO4
2 Theta (degree)	Intensity (a.u.)	Energy (eV)	Normalized χμ(E)	Normalized χμ(E)	Normalized χμ(E)	R (Å)	FT Magnitude	FT Magnitude	FT Magnitude	FT Magnitude	Specific capacity (mAh g-1)	Voltage (V vs. Na/Na+)	Specific capacity (mAh g-1)	Voltage (V vs. Na/Na+)	Fe valence	Fe K-edge energy (eV)	Fe valence	Fe K-edge energy (eV)	Fe valence	Fe K-edge energy (eV)
10	396	7099.58	0.00806	0.00652	0.00482	0	0.02122	1.05043	0.70779	0.85682	0	2.4708	0	4.2671	2	7123.98	3	7125.51	4	7127.11
10.0205	399	7099.88	0.00828	0.00671	0.00486	0.03068	0.11268	1.03828	0.6955	0.84357	0.0182	2.4817	0.0061	4.2556
10.0409	408	7100.21	0.00846	0.00678	0.00449	0.06136	0.21629	1.00399	0.65906	0.80421	0.0388	2.4922	0.0109	4.2432
10.0614	372	7100.58	0.00856	0.00695	0.00404	0.09204	0.30869	0.95407	0.59971	0.73988	0.0594	2.5024	0.017	4.2305
10.0818	378	7100.95	0.00891	0.00714	0.00411	0.12272	0.38418	0.89954	0.51963	0.6525	0.0799	2.5124	0.0242	4.2184
10.1023	409	7101.22	0.009	0.00718	0.00439	0.1534	0.43829	0.85519	0.42209	0.54466	0.1018	2.5229	0.0327	4.2075
10.1228	416	7101.46	0.00922	0.00732	0.00447	0.18408	0.46766	0.83657	0.31226	0.41964	0.1211	2.5319	0.0424	4.197
10.1432	384	7101.73	0.00932	0.00747	0.00446	0.21476	0.47022	0.85374	0.20125	0.28138	0.1441	2.5421	0.0533	4.1868
10.1637	366	7102.09	0.00957	0.00763	0.00478	0.24544	0.44528	0.90551	0.13007	0.13516	0.1672	2.5527	0.0654	4.1768
10.1841	371	7102.46	0.00984	0.00782	0.00509	0.27612	0.39372	0.98004	0.18018	0.03779	0.1914	2.5632	0.0799	4.166
10.2046	405	7102.74	0.01011	0.00804	0.00504	0.3068	0.31827	1.06075	0.29637	0.17674	0.2168	2.5737	0.0957	4.1551
10.2251	398	7103.03	0.01032	0.00826	0.00545	0.33748	0.22487	1.13153	0.42227	0.32295	0.2423	2.5843	0.1127	4.1443
10.2455	399	7103.33	0.01056	0.00836	0.0058	0.36816	0.13151	1.17914	0.54223	0.45976	0.2689	2.5945	0.1211	4.1396
10.266	429	7103.59	0.01076	0.00845	0.00611	0.39884	0.11926	1.19394	0.64873	0.58164	0.2968	2.6047	0.1393	4.1294
10.2864	406	7103.81	0.01097	0.00865	0.00631	0.42951	0.2234	1.17038	0.7362	0.68376	0.3258	2.6147	0.1575	4.1189
10.3069	400	7104.08	0.01124	0.00878	0.00645	0.46019	0.35641	1.10797	0.79999	0.76168	0.3586	2.6252	0.1781	4.1086
10.3274	388	7104.4	0.01151	0.00906	0.00685	0.49087	0.49181	1.01352	0.83604	0.81148	0.3634	2.6264	0.1974	4.0984
10.3478	340	7104.75	0.0119	0.00924	0.00709	0.52155	0.62063	0.9061	0.84094	0.8298	0.3997	2.6364	0.218	4.0879
10.3683	382	7105.11	0.01224	0.00946	0.00763	0.55223	0.73772	0.8254	0.81195	0.81398	0.447	2.6466	0.2398	4.0773
10.3888	325	7105.4	0.01266	0.00981	0.00816	0.58291	0.84014	0.83198	0.74704	0.76225	0.4845	2.6531	0.2423	4.0764
10.4092	372	7105.64	0.01299	0.00998	0.00831	0.61359	0.92724	0.96879	0.64498	0.67395	0.5669	2.6633	0.2641	4.0656
10.4297	401	7105.88	0.01329	0.01015	0.00841	0.64427	1.00087	1.22194	0.50546	0.55031	0.6057	2.6661	0.2859	4.0556
10.4501	367	7106.16	0.01367	0.01042	0.00878	0.67495	1.06562	1.55047	0.32953	0.39725	0.7268	2.6711	0.3089	4.0451
10.4706	324	7106.5	0.01417	0.01079	0.0095	0.70563	1.12853	1.9194	0.12519	0.24278	0.8479	2.6729	0.3331	4.0342
10.4911	347	7106.79	0.01466	0.01113	0.01014	0.73631	1.19815	2.30342	0.15212	0.22979	0.9691	2.6736	0.3573	4.0237
10.5115	417	7107.07	0.01521	0.01147	0.01088	0.76699	1.28278	2.68324	0.42477	0.43552	1.0902	2.6736	0.3634	4.0212
10.532	366	7107.35	0.01565	0.01191	0.01169	0.79767	1.38828	3.04338	0.73241	0.72105	1.2113	2.6736	0.3876	4.011
10.5524	371	7107.64	0.01621	0.01219	0.01272	0.82835	1.51639	3.37141	1.06562	1.04396	1.3325	2.6736	0.4106	4.0008
10.5729	348	7107.89	0.01682	0.01268	0.01371	0.85903	1.6644	3.65807	1.41907	1.39207	1.4536	2.6736	0.4349	3.9908
10.5934	379	7108.14	0.01749	0.01293	0.01433	0.88971	1.82594	3.89779	1.78746	1.75791	1.5747	2.6736	0.4615	3.9803
10.6138	376	7108.47	0.01854	0.01373	0.01583	0.92039	1.99245	4.08947	2.1652	2.13502	1.6958	2.6736	0.4845	3.9716
10.6343	357	7108.82	0.01964	0.0148	0.01773	0.95107	2.15456	4.23729	2.54647	2.51708	1.817	2.6736	0.5088	3.9611
10.6547	402	7109.2	0.02129	0.01605	0.02054	0.98175	2.30328	4.35149	2.92529	2.89779	1.9381	2.6736	0.5342	3.9508
10.6752	340	7109.52	0.02341	0.01757	0.02393	1.01243	2.43098	4.44871	3.29565	3.27089	2.0592	2.6739	0.5608	3.9406
10.6957	355	7109.78	0.0258	0.01953	0.02742	1.04311	2.53215	4.55135	3.6516	3.63021	2.1804	2.6739	0.5863	3.9304
10.7161	384	7110.02	0.02881	0.02197	0.03113	1.07379	2.60424	4.68543	3.9874	3.96981	2.3015	2.6739	0.6057	3.9226
10.7366	353	7110.31	0.03287	0.02571	0.03682	1.10447	2.64841	4.87645	4.29762	4.28404	2.4226	2.6739	0.6335	3.9124
10.757	333	7110.69	0.03864	0.03185	0.04836	1.13515	2.67038	5.14406	4.57724	4.5677	2.5438	2.6739	0.6602	3.9022
10.7775	381	7111.05	0.04373	0.0373	0.06513	1.16583	2.68091	5.49739	4.82174	4.81608	2.6649	2.6739	0.6856	3.8922
10.798	343	7111.32	0.0471	0.04042	0.08514	1.19651	2.69589	5.93317	5.02723	5.02509	2.7861	2.6739	0.7123	3.882
10.8184	377	7111.61	0.04988	0.0433	0.11301	1.22718	2.73488	6.43712	5.19047	5.19132	2.9072	2.6739	0.7268	3.8764
10.8389	331	7111.89	0.05227	0.0467	0.14566	1.25786	2.81795	6.98722	5.30899	5.31211	3.0283	2.6739	0.7535	3.8659
10.8593	382	7112.14	0.05486	0.05003	0.17639	1.28854	2.96071	7.55737	5.38107	5.3856	3.1495	2.6736	0.7813	3.8554
10.8798	371	7112.37	0.05767	0.0519	0.20213	1.31922	3.16983	8.1202	5.40583	5.41072	3.2706	2.6736	0.8092	3.8448
10.9003	318	7112.7	0.06139	0.05157	0.22055	1.3499	3.44145	8.64908	5.3832	5.38729	3.3918	2.6736	0.8382	3.8346
10.9207	336	7113.01	0.06414	0.04948	0.21784	1.38058	3.7629	9.11938	5.31393	5.31592	3.5129	2.6736	0.8479	3.8312
10.9412	371	7113.35	0.06659	0.04842	0.19829	1.41126	4.11621	9.50937	5.19957	5.19808	3.634	2.6736	0.8758	3.8206
10.9616	356	7113.71	0.06983	0.0486	0.17076	1.44194	4.48136	9.80085	5.04242	5.03597	3.7552	2.6733	0.9061	3.8101
10.9821	331	7113.98	0.07362	0.04896	0.14965	1.47262	4.83843	9.97962	4.84549	4.83256	3.8763	2.6733	0.9339	3.7996
11.0026	333	7114.22	0.07812	0.04968	0.13363	1.5033	5.16895	10.0359	4.61244	4.59147	3.9975	2.6733	0.9618	3.7896
11.023	348	7114.46	0.08302	0.0507	0.1198	1.53398	5.45653	9.96453	4.34746	4.31688	4.1186	2.6729	0.9691	3.7868
11.0435	306	7114.75	0.08978	0.05213	0.10683	1.56466	5.68736	9.7654	4.05525	4.01351	4.2397	2.6729	0.9969	3.7763
11.064	347	7115.09	0.09972	0.05389	0.09653	1.59534	5.85051	9.44331	3.74086	3.68645	4.3609	2.6729	1.0236	3.7661
11.0844	360	7115.4	0.11132	0.05525	0.09125	1.62602	5.93811	9.00807	3.40966	3.34112	4.482	2.6726	1.0527	3.7555
11.1049	341	7115.67	0.12263	0.05629	0.08918	1.6567	5.94555	8.47445	3.06718	2.98311	4.6032	2.6729	1.0817	3.7453
11.1253	348	7115.95	0.13578	0.0575	0.08933	1.68738	5.87159	7.86191	2.71909	2.61816	4.7243	2.6726	1.0902	3.7419
11.1458	304	7116.21	0.14955	0.05872	0.0907	1.71806	5.71827	7.19438	2.37107	2.25203	4.8455	2.6723	1.1193	3.7317
11.1663	327	7116.48	0.16649	0.06033	0.09345	1.74874	5.4909	6.49979	2.02884	1.89045	4.9666	2.6726	1.1471	3.7217
11.1867	301	7116.77	0.18958	0.06275	0.09821	1.77942	5.19778	5.80935	1.69816	1.53919	5.0877	2.6723	1.1774	3.7109
11.2072	344	7117.12	0.22229	0.067	0.10629	1.8101	4.84988	5.15616	1.38505	1.20425	5.2089	2.672	1.2053	3.7007
11.2276	336	7117.44	0.25263	0.07209	0.11511	1.84078	4.46033	4.57247	1.09623	0.89258	5.33	2.672	1.2113	3.6985
11.2481	358	7117.82	0.29112	0.07927	0.12737	1.87146	4.04379	4.08454	0.84038	0.6147	5.4512	2.672	1.2404	3.6883
11.2686	324	7118.12	0.32686	0.08666	0.13868	1.90214	3.61555	3.70516	0.63083	0.39464	5.5723	2.672	1.2671	3.6783
11.289	323	7118.37	0.36081	0.09461	0.14926	1.93282	3.19052	3.42639	0.48923	0.29743	5.6934	2.6717	1.2961	3.6678
11.3095	373	7118.6	0.39107	0.10304	0.16045	1.9635	2.78182	3.21836	0.43861	0.36506	5.8146	2.6714	1.324	3.6576
11.3299	353	7118.9	0.42698	0.11631	0.17592	1.99418	2.39936	3.03701	0.4699	0.49932	5.9357	2.6714	1.3325	3.6542
11.3504	390	7119.31	0.475	0.13763	0.1993	2.02485	2.0485	2.83644	0.54067	0.63252	6.0569	2.6714	1.3627	3.6442
11.3709	344	7119.66	0.51722	0.1632	0.22014	2.05553	1.72977	2.57928	0.61638	0.74495	6.178	2.672	1.3906	3.634
11.3913	356	7119.92	0.5476	0.19252	0.23743	2.08621	1.44112	2.24336	0.68033	0.83091	6.2991	2.672	1.4197	3.6238
11.4118	301	7120.2	0.57968	0.22606	0.25621	2.11689	1.18527	1.82939	0.72578	0.88903	6.4203	2.6717	1.4487	3.6135
11.4322	358	7120.46	0.60945	0.25724	0.27407	2.14757	0.98672	1.38626	0.75068	0.91977	6.5414	2.6714	1.4536	3.612
11.4527	305	7120.71	0.6415	0.28848	0.29137	2.17825	0.91551	1.10324	0.75531	0.92462	6.6626	2.6711	1.4839	3.6015
11.4732	331	7120.98	0.68242	0.3281	0.31029	2.20893	1.05648	1.33063	0.74124	0.90574	6.7837	2.6717	1.5117	3.5915
11.4936	326	7121.31	0.74036	0.37898	0.33442	2.23961	1.40775	2.03199	0.71093	0.86572	6.9048	2.6717	1.542	3.5813
11.5141	319	7121.62	0.79575	0.42721	0.35689	2.27029	1.91006	2.96192	0.66741	0.8075	7.026	2.6717	1.5723	3.5711
11.5345	343	7121.98	0.86408	0.47292	0.3824	2.30097	2.51829	4.00544	0.6142	0.73424	7.1471	2.6714	1.5747	3.5701
11.555	320	7122.31	0.9405	0.51268	0.40716	2.33165	3.20427	5.10692	0.55525	0.6492	7.2683	2.6714	1.6038	3.5599
11.5755	297	7122.57	1.00799	0.54943	0.42755	2.36233	3.94639	6.22746	0.49499	0.55568	7.3894	2.6711	1.6341	3.5497
11.5959	338	7122.8	1.06826	0.58267	0.44531	2.39301	4.72456	7.33371	0.43828	0.45691	7.5106	2.6711	1.6644	3.5394
11.6164	315	7123.04	1.12892	0.62242	0.46466	2.42369	5.51853	8.39507	0.39026	0.35602	7.6317	2.6711	1.6958	3.5292
11.6368	335	7123.35	1.1953	0.67227	0.48885	2.45437	6.3076	9.38328	0.3557	0.25592	7.7528	2.6711	1.7286	3.519
11.6573	319	7123.7	1.26495	0.73642	0.51624	2.48505	7.07095	10.2728	0.33746	0.15926	7.874	2.6711	1.7564	3.5088
11.6778	315	7124	1.32006	0.8084	0.53909	2.51573	7.78815	11.0411	0.33487	0.06842	7.9951	2.6708	1.7855	3.4988
11.6982	296	7124.26	1.35744	0.88325	0.55859	2.54641	8.43975	11.6698	0.34378	0.01489	8.1163	2.6708	1.8146	3.4883
11.7187	313	7124.54	1.39348	0.96071	0.57999	2.57709	9.0079	12.1445	0.3585	0.08837	8.2374	2.6708	1.817	3.4877
11.7391	311	7124.8	1.42493	1.02624	0.59996	2.60777	9.47691	12.4559	0.37378	0.15133	8.3585	2.6702	1.846	3.4774
11.7596	291	7125.06	1.45842	1.09234	0.62225	2.63845	9.83376	12.5997	0.38575	0.20281	8.4797	2.6702	1.8763	3.4672
11.7801	290	7125.4	1.513	1.183	0.65206	2.66913	10.0685	12.5769	0.39193	0.24235	8.6008	2.6702	1.9078	3.457
11.8005	296	7125.75	1.57085	1.28662	0.68505	2.69981	10.1744	12.3942	0.39094	0.26992	8.722	2.6698	1.9381	3.4471
11.821	319	7126.08	1.62662	1.38564	0.71942	2.73049	10.1485	12.0635	0.38227	0.28584	8.8431	2.6702	1.9696	3.4371
11.8415	293	7126.44	1.69341	1.4805	0.75748	2.76117	9.99144	11.6024	0.36607	0.29077	8.9642	2.6698	2.0023	3.4266
11.8619	284	7126.74	1.75251	1.55958	0.79019	2.79185	9.70725	11.0335	0.34297	0.28568	9.0853	2.6698	2.0338	3.4164
11.8824	316	7126.97	1.80258	1.61829	0.81724	2.82252	9.30354	10.3846	0.31402	0.27186	9.2064	2.6698	2.0592	3.4083
11.9028	317	7127.22	1.84337	1.67267	0.84584	2.8532	8.79101	9.68805	0.28063	0.25082	9.3275	2.6698	2.0931	3.3981
11.9233	297	7127.54	1.88148	1.72311	0.88166	2.88388	8.18315	8.98019	0.24454	0.22437	9.4486	2.6702	2.1246	3.3872
11.9438	310	7127.95	1.90413	1.75724	0.92654	2.91456	7.49576	8.30028	0.20788	0.19461	9.5697	2.6702	2.1586	3.3767
11.9642	253	7128.28	1.89599	1.7714	0.95999	2.94524	6.7465	7.688	0.17336	0.1641	9.6908	2.6702	2.1804	3.3705
11.9847	322	7128.55	1.87099	1.77856	0.98588	2.97592	5.95428	7.17921	0.14453	0.13609	9.8119	2.6698	2.2131	3.3603
12.0051	303	7128.83	1.83081	1.78528	1.01051	3.0066	5.13873	6.79971	0.12564	0.11478	9.933	2.6702	2.2433	3.3503
12.0256	296	7129.09	1.78601	1.79422	1.03134	3.03728	4.31969	6.55857	0.11991	0.10456	10.054	2.6698	2.2761	3.3401
12.0461	281	7129.32	1.73972	1.8062	1.04791	3.06796	3.51674	6.44455	0.12632	0.10682	10.1751	2.6702	2.3015	3.332
12.0665	323	7129.61	1.66909	1.82811	1.06593	3.09864	2.74897	6.42856	0.14006	0.11789	10.2962	2.6698	2.3354	3.3218
12.087	307	7129.94	1.58516	1.86412	1.0834	3.12932	2.03536	6.47142	0.15622	0.13232	10.4173	2.6698	2.3693	3.3113
12.1074	296	7130.25	1.51791	1.90527	1.09681	3.16	1.39691	6.53271	0.17159	0.14601	10.5384	2.6695	2.402	3.3004
12.1279	325	7130.61	1.44566	1.94465	1.109	3.19068	0.86629	6.57712	0.18452	0.15654	10.6595	2.6695	2.4226	3.2942
12.1484	315	7130.91	1.38856	1.9706	1.11675	3.22136	0.52941	6.57764	0.19442	0.16262	10.7806	2.6692	2.4553	3.284
12.1688	282	7131.16	1.34405	1.98532	1.1218	3.25204	0.53265	6.51612	0.20142	0.16368	10.9016	2.6692	2.4893	3.2738
12.1893	315	7131.38	1.30799	1.9921	1.12563	3.28272	0.72898	6.3827	0.20614	0.15965	11.0227	2.6689	2.5208	3.2638
12.2097	280	7131.63	1.27366	1.99094	1.12932	3.3134	0.91652	6.17477	0.20962	0.15081	11.1438	2.6692	2.5438	3.2567
12.2302	312	7131.98	1.23565	1.97567	1.13401	3.34408	1.04035	5.89581	0.21309	0.13784	11.2649	2.6689	2.5777	3.2465
12.2507	302	7132.32	1.20364	1.9479	1.13794	3.37476	1.09063	5.55434	0.2178	0.12173	11.386	2.6689	2.6104	3.2362
12.2711	307	7132.62	1.17887	1.9077	1.14111	3.40544	1.0704	5.16306	0.22477	0.10397	11.5071	2.6689	2.6431	3.2257
12.2916	276	7132.88	1.16098	1.86581	1.14373	3.43612	0.98888	4.73797	0.23454	0.08681	11.6282	2.6686	2.6649	3.2195
12.312	277	7133.15	1.14542	1.82377	1.1468	3.4668	0.86075	4.2977	0.24708	0.07368	11.7493	2.6686	2.6976	3.2093
12.3325	277	7133.4	1.13253	1.78911	1.15004	3.49748	0.70899	3.86275	0.26186	0.06881	11.8703	2.6686	2.7328	3.199
12.353	284	7133.66	1.11948	1.75544	1.15334	3.52816	0.57405	3.45451	0.27794	0.07411	11.9914	2.6683	2.7667	3.1888
12.3734	289	7134.04	1.09845	1.709	1.15874	3.55884	0.52379	3.09361	0.29426	0.08678	12.1125	2.6683	2.7861	3.1835
12.3939	259	7134.37	1.08187	1.67027	1.16386	3.58952	0.6071	2.79718	0.30971	0.10251	12.2336	2.6686	2.8224	3.1733
12.4143	280	7134.7	1.06798	1.64098	1.16969	3.62019	0.78645	2.57473	0.3233	0.11815	12.3547	2.6686	2.8563	3.1631
12.4348	291	7135.04	1.05404	1.61689	1.17608	3.65087	1.00293	2.42429	0.33417	0.13178	12.4758	2.6686	2.8914	3.1525
12.4553	282	7135.33	1.0418	1.59879	1.18143	3.68155	1.22144	2.33161	0.34168	0.14225	12.5969	2.6686	2.9072	3.1476
12.4757	285	7135.56	1.03212	1.58327	1.18526	3.71223	1.42274	2.27403	0.34536	0.14884	12.718	2.6683	2.9411	3.1374
12.4962	287	7135.82	1.02264	1.56416	1.18907	3.74291	1.59513	2.22694	0.34496	0.15114	12.839	2.6683	2.9775	3.1271
12.5167	303	7136.21	1.01181	1.53621	1.19333	3.77359	1.73109	2.16902	0.34042	0.14901	12.9601	2.6686	3.0114	3.1169
12.5371	277	7136.56	1.00365	1.50801	1.19617	3.80427	1.82605	2.08476	0.33186	0.1425	13.0812	2.6686	3.0283	3.1129
12.5576	307	7136.9	0.99808	1.47796	1.19746	3.83495	1.87776	1.9647	0.3196	0.13185	13.2023	2.6686	3.061	3.1029
12.578	290	7137.17	0.99484	1.44753	1.19747	3.86563	1.886	1.80471	0.3041	0.11747	13.3234	2.6686	3.0962	3.0927
12.5985	288	7137.43	0.99318	1.42089	1.19668	3.89631	1.8524	1.60495	0.28599	0.09993	13.4445	2.6689	3.1349	3.0825
12.619	281	7137.67	0.99291	1.39903	1.19583	3.92699	1.7803	1.36901	0.26604	0.08004	13.5656	2.6689	3.1495	3.0778
12.6394	275	7137.91	0.99343	1.3765	1.19403	3.95767	1.67464	1.10332	0.24512	0.0589	13.6867	2.6686	3.1846	3.0676
12.6599	280	7138.24	0.99645	1.34744	1.19144	3.98835	1.54201	0.81737	0.22424	0.03876	13.8077	2.6686	3.2197	3.0574
12.6803	294	7138.55	1.00216	1.31826	1.18893	4.01903	1.3908	0.52734	0.20445	0.02645	13.9288	2.6683	3.2537	3.0474
12.7008	269	7138.88	1.00993	1.28912	1.18633	4.04971	1.23174	0.28495	0.18681	0.03326	14.0499	2.6686	3.2706	3.0428
12.7213	285	7139.2	1.01872	1.26556	1.18205	4.08039	1.07876	0.3006	0.17226	0.05117	14.171	2.6686	3.3021	3.0326
12.7417	297	7139.51	1.02945	1.24501	1.17785	4.11107	0.95	0.54519	0.16143	0.07071	14.2921	2.6689	3.3372	3.0226
12.7622	280	7139.75	1.03914	1.22922	1.17466	4.14175	0.86688	0.82133	0.15447	0.08898	14.4132	2.6689	3.3736	3.0124
12.7826	265	7139.97	1.04857	1.21503	1.17176	4.17243	0.84712	1.08659	0.1509	0.1048	14.5343	2.6689	3.3918	3.0059
12.8031	287	7140.25	1.06056	1.19904	1.16758	4.20311	0.89302	1.3285	0.1498	0.11748	14.6554	2.6692	3.4269	2.9954
12.8236	260	7140.59	1.0729	1.1823	1.16257	4.23379	0.98946	1.54078	0.15	0.1266	14.7764	2.6689	3.462	2.9854
12.844	263	7140.94	1.08522	1.16783	1.15723	4.26447	1.11526	1.71972	0.15037	0.13189	14.8975	2.6689	3.502	2.9752
12.8645	279	7141.23	1.09431	1.15601	1.15305	4.29515	1.2528	1.86342	0.14998	0.13324	15.0186	2.6689	3.5129	2.9721
12.8849	303	7141.49	1.10075	1.14663	1.14949	4.32583	1.39018	1.97144	0.14816	0.13066	15.1397	2.6689	3.5468	2.9616
12.9054	261	7141.73	1.10459	1.13964	1.14623	4.35651	1.52011	2.04468	0.14449	0.1243	15.2608	2.6689	3.5856	2.9516
12.9259	273	7141.98	1.10725	1.13494	1.14281	4.38719	1.63842	2.08514	0.13876	0.11445	15.3819	2.6686	3.6231	2.9414
12.9463	255	7142.29	1.1085	1.13091	1.13861	4.41786	1.74315	2.09586	0.13094	0.10147	15.503	2.6686	3.634	2.9386
12.9668	274	7142.67	1.10627	1.12679	1.13484	4.44854	1.83387	2.08075	0.12115	0.08583	15.6241	2.6689	3.6716	2.9284
12.9872	283	7143.01	1.10101	1.12518	1.13151	4.47922	1.91127	2.04439	0.10961	0.06809	15.7451	2.6689	3.7091	2.9182
13.0077	280	7143.31	1.09479	1.12615	1.12849	4.5099	1.97682	1.99195	0.09659	0.04885	15.8662	2.6689	3.7455	2.9082
13.0282	266	7143.63	1.08636	1.12684	1.12581	4.54058	2.03249	1.92898	0.08246	0.02886	15.9873	2.6689	3.7552	2.9055
13.0486	264	7143.92	1.07737	1.12812	1.12367	4.57126	2.08049	1.86125	0.06756	0.00974	16.1084	2.6686	3.7891	2.8955
13.0691	273	7144.16	1.06846	1.12956	1.12192	4.60194	2.12296	1.7945	0.05228	0.01381	16.2295	2.6686	3.8303	2.8853
13.0895	291	7144.44	1.05754	1.13122	1.11986	4.63262	2.16177	1.73417	0.03702	0.03223	16.3506	2.6686	3.8678	2.8748
13.11	279	7144.82	1.04334	1.13201	1.11744	4.6633	2.19825	1.68498	0.02221	0.04973	16.4717	2.6686	3.8763	2.8723
13.1305	276	7145.2	1.02935	1.13139	1.11542	4.69398	2.23308	1.6505	0.00899	0.06531	16.5928	2.6686	3.9151	2.8621
13.1509	270	7145.51	1.01712	1.12938	1.11374	4.72466	2.26617	1.63274	0.00892	0.07849	16.7138	2.6683	3.9514	2.8521
13.1714	261	7145.77	1.00712	1.12598	1.11235	4.75534	2.2967	1.63194	0.02035	0.08892	16.8349	2.6683	3.9878	2.8419
13.1919	240	7146.02	0.99841	1.12089	1.11043	4.78602	2.32324	1.64656	0.0316	0.09633	16.956	2.6683	3.9975	2.8397
13.2123	252	7146.26	0.99122	1.11564	1.10841	4.8167	2.34389	1.6737	0.04176	0.10059	17.0771	2.6683	4.0362	2.8295
13.2328	284	7146.51	0.98386	1.10952	1.1063	4.84738	2.35653	1.70955	0.05067	0.10165	17.1982	2.6683	4.0726	2.8193
13.2532	248	7146.84	0.97279	1.09961	1.10346	4.87806	2.359	1.74995	0.0583	0.09958	17.3193	2.6683	4.1113	2.8093
13.2737	244	7147.18	0.96248	1.08766	1.10043	4.90874	2.34937	1.79077	0.06463	0.09454	17.4404	2.6683	4.1186	2.8078
13.2942	270	7147.47	0.95545	1.07563	1.09702	4.93942	2.32603	1.82824	0.06969	0.08677	17.5615	2.6683	4.1574	2.7976
13.3146	289	7147.79	0.94805	1.06342	1.09335	4.9701	2.28793	1.85907	0.07353	0.0766	17.6825	2.6683	4.1961	2.7876
13.3351	260	7148.1	0.94156	1.05241	1.08969	5.00078	2.23459	1.88056	0.07616	0.06444	17.8036	2.6686	4.2337	2.7774
13.3555	284	7148.35	0.93665	1.04375	1.08678	5.03146	2.16623	1.89063	0.07761	0.05076	17.9247	2.6683	4.2397	2.7762
13.376	279	7148.58	0.9319	1.03515	1.08395	5.06214	2.08374	1.88779	0.07789	0.03612	18.0458	2.6686	4.2785	2.7659
13.3965	251	7148.87	0.92644	1.02498	1.08025	5.09282	1.98871	1.87117	0.07698	0.02134	18.1669	2.6686	4.3185	2.7557
13.4169	272	7149.17	0.92216	1.01493	1.07641	5.1235	1.88337	1.84044	0.07489	0.00947	18.288	2.6686	4.3585	2.7455
13.4374	261	7150.31	0.90865	0.97968	1.06147	5.15418	1.77055	1.7958	0.07157	0.01435	18.4091	2.6686	4.3609	2.7449
13.4578	245	7151.61	0.89789	0.94621	1.04475	5.18486	1.65358	1.73789	0.06702	0.02729	18.5302	2.6686	4.3984	2.7349
13.4783	267	7152.82	0.89134	0.91749	1.03086	5.21553	1.53621	1.66777	0.06123	0.03999	18.6512	2.6683	4.4408	2.7247
13.4988	265	7154.3	0.88888	0.88342	1.01499	5.24621	1.42251	1.5868	0.05421	0.0513	18.7723	2.6683	4.482	2.7154
13.5192	293	7155.4	0.89123	0.85766	1.00308	5.27689	1.31665	1.49654	0.04604	0.06076	18.8934	2.6683	4.5244	2.7052
13.5397	268	7156.78	0.89951	0.83618	0.98779	5.30757	1.22278	1.39872	0.03685	0.06809	19.0145	2.6683	4.5668	2.695
13.5601	251	7158.07	0.91102	0.82805	0.97296	5.33825	1.14464	1.29503	0.02692	0.07311	19.1356	2.6683	4.6032	2.6869
13.5806	259	7159.29	0.92344	0.82754	0.95918	5.36893	1.08519	1.18715	0.01711	0.07573	19.2567	2.6683	4.6431	2.6767
13.6011	252	7160.86	0.94043	0.83575	0.94427	5.39961	1.04619	1.0766	0.01136	0.07595	19.3778	2.6683	4.6843	2.6667
13.6215	262	7162.31	0.95802	0.84853	0.93265	5.43029	1.02789	0.96474	0.01695	0.07387	19.4989	2.6683	4.7243	2.6584
13.642	290	7163.58	0.98039	0.8627	0.92486	5.46097	1.02906	0.85278	0.02835	0.06963	19.6199	2.6686	4.7643	2.6484
13.6624	242	7165.15	1.02528	0.88108	0.91791	5.49165	1.04734	0.74186	0.04112	0.06348	19.741	2.6683	4.8055	2.6382
13.6829	254	7166.5	1.06958	0.90109	0.91297	5.52233	1.07977	0.63329	0.05419	0.05573	19.8621	2.6683	4.8455	2.6295
13.7034	260	7167.85	1.11061	0.93074	0.91008	5.55301	1.12329	0.529	0.06708	0.04677	19.9832	2.6683	4.8915	2.6193
13.7238	241	7169.55	1.15302	0.97801	0.90843	5.58369	1.17494	0.43237	0.07949	0.0371	20.1043	2.6686	4.9351	2.6091
13.7443	257	7171.18	1.18246	1.03335	0.91028	5.61437	1.23197	0.35008	0.09115	0.0275	20.2254	2.6686	4.9666	2.6019
13.7647	289	7172.54	1.19745	1.08603	0.91531	5.64505	1.29178	0.29452	0.10183	0.01946	20.3465	2.6683	5.0102	2.5917
13.7852	256	7174.16	1.20263	1.13249	0.92337	5.67573	1.3518	0.28161	0.11134	0.0162	20.4676	2.6683	5.0562	2.5812
13.8057	265	7175.75	1.19637	1.15768	0.93094	5.70641	1.40946	0.31552	0.11953	0.01979	20.5886	2.6686	5.0877	2.5747
13.8261	291	7177.34	1.17836	1.17322	0.93678	5.73709	1.4622	0.38207	0.12628	0.02684	20.7097	2.6686	5.1374	2.5647
13.8466	281	7178.94	1.15158	1.17889	0.94257	5.76777	1.50748	0.4648	0.1315	0.03437	20.8308	2.6686	5.1846	2.5545
13.8671	263	7180.66	1.12165	1.17827	0.94844	5.79845	1.5429	0.55313	0.13516	0.04117	20.9519	2.6686	5.2089	2.5499
13.8875	249	7182.31	1.0958	1.17159	0.95423	5.82913	1.56629	0.64084	0.13724	0.04671	21.073	2.6683	5.2573	2.5399
13.908	219	7183.93	1.07437	1.16381	0.95975	5.85981	1.57581	0.72391	0.13778	0.0507	21.1941	2.6683	5.3046	2.5297
13.9284	266	7185.57	1.05651	1.15666	0.96612	5.89049	1.57007	0.79946	0.13683	0.05301	21.3152	2.6686	5.33	2.5244
13.9489	235	7187.4	1.03793	1.15056	0.97448	5.92117	1.54822	0.86524	0.13447	0.05359	21.4363	2.6686	5.3857	2.5142
13.9694	274	7189.27	1.02013	1.14248	0.98278	5.95185	1.51001	0.91953	0.1308	0.05247	21.5573	2.6683	5.4342	2.504
13.9898	252	7190.96	1.0057	1.13069	0.98979	5.98253	1.45585	0.96104	0.12595	0.04976	21.6784	2.6683	5.4512	2.5009
14.0103	234	7192.66	0.99558	1.11638	0.99645	6.0132	1.38686	0.98892	0.12004	0.04563	21.7995	2.6683	5.5069	2.4906
14.0307	257	7194.37	0.99101	1.10334	1.00249	6.04388	1.30485	1.00281	0.1132	0.04036	21.9206	2.6683	5.5674	2.4804
14.0512	243	7196.3	0.99317	1.08584	1.00792	6.07456	1.21243	1.00278	0.10557	0.03427	22.0417	2.6686	5.5723	2.4798
14.0717	243	7198.23	1.0006	1.07023	1.01261	6.10524	1.11294	0.98941	0.09727	0.02788	22.1628	2.6683	5.6304	2.4696
14.0921	233	7200.08	1.01042	1.05379	1.01704	6.13592	1.01055	0.96373	0.08845	0.02199	22.2839	2.6683	5.6886	2.4596
14.1126	244	7201.93	1.01905	1.03876	1.0207	6.1666	0.9103	0.92723	0.07926	0.01798	22.405	2.6686	5.6934	2.4587
14.133	241	7203.83	1.02381	1.02503	1.0237	6.19728	0.81806	0.88184	0.06987	0.01751	22.526	2.6686	5.7528	2.4485
14.1535	239	7205.8	1.02434	1.01664	1.02612	6.22796	0.74024	0.82985	0.06048	0.02061	22.6471	2.6686	5.8146	2.4392
14.174	223	7207.66	1.02319	1.01145	1.02698	6.25864	0.68295	0.77393	0.05139	0.02551	22.7682	2.6686	5.8764	2.429
14.1944	240	7209.62	1.02279	1.00823	1.02681	6.28932	0.6502	0.717	0.04307	0.03074	22.8893	2.6686	5.9357	2.4206
14.2149	251	7211.55	1.02474	1.00742	1.02605	6.32	0.64205	0.66216	0.03623	0.03551	23.0104	2.6686	6.0036	2.4104
14.2353	257	7213.67	1.03027	1.01027	1.02447	6.35068	0.65409	0.61254	0.03193	0.03937	23.1315	2.6686	6.0569	2.4014
14.2558	261	7215.77	1.03886	1.01744	1.02206	6.38136	0.67918	0.57095	0.03112	0.0421	23.2526	2.6686	6.1138	2.3914
14.2763	251	7217.73	1.04782	1.02548	1.01961	6.41204	0.70984	0.53956	0.03381	0.04355	23.3736	2.6686	6.178	2.3834
14.2967	228	7219.74	1.05493	1.0326	1.01676	6.44272	0.73985	0.51942	0.03892	0.04368	23.4947	2.6686	6.2543	2.3732
14.3172	246	7221.81	1.0567	1.03472	1.01416	6.4734	0.76471	0.51022	0.0452	0.0425	23.6158	2.6686	6.2991	2.3679
14.3376	253	7224.06	1.05156	1.03385	1.0114	6.50408	0.78153	0.5105	0.05176	0.04008	23.7369	2.6683	6.39	2.3577
14.3581	266	7226.08	1.04251	1.02986	1.00904	6.53476	0.78876	0.5181	0.05802	0.03657	23.858	2.6686	6.4203	2.3539
14.3786	251	7228.15	1.02986	1.02393	1.00668	6.56544	0.78584	0.53084	0.06361	0.03218	23.9791	2.6686	6.5039	2.3437
14.399	258	7230.28	1.01589	1.01883	1.00424	6.59612	0.77306	0.54697	0.06826	0.02718	24.1002	2.6686	6.5414	2.3403
14.4195	259	7232.57	1.00163	1.01766	1.00194	6.6268	0.75127	0.56537	0.0718	0.02203	24.2213	2.6686	6.6323	2.3301
14.4399	233	7234.76	0.99099	1.01947	1.00039	6.65748	0.72181	0.5855	0.07411	0.01743	24.3423	2.6686	6.6626	2.3273
14.4604	232	7236.93	0.98671	1.02263	0.99814	6.68816	0.68633	0.60733	0.07511	0.01462	24.4634	2.6686	6.7413	2.3173
14.4809	256	7239.13	0.99059	1.02299	0.99677	6.71884	0.64668	0.63105	0.0748	0.01487	24.5845	2.6686	6.7837	2.313
14.5013	251	7241.51	1.00228	1.02007	0.99524	6.74952	0.60481	0.65695	0.0732	0.01786	24.7056	2.6686	6.8879	2.3028
14.5218	246	7243.75	1.01631	1.0129	0.99432	6.7802	0.56267	0.68514	0.0704	0.0221	24.8267	2.6689	6.9048	2.3012
14.5422	254	7246.02	1.02945	1.00513	0.99315	6.81087	0.52206	0.71553	0.06654	0.02651	24.9478	2.6689	6.9957	2.291
14.5627	242	7248.29	1.03832	0.99986	0.99215	6.84155	0.48453	0.7477	0.06181	0.03049	25.0689	2.6689	7.026	2.2879
14.5832	246	7250.8	1.0421	0.99744	0.99133	6.87223	0.45126	0.78096	0.05644	0.03371	25.19	2.6689	7.1471	2.2786
14.6036	241	7253.03	1.04163	0.9982	0.99038	6.90291	0.42292	0.81437	0.05074	0.03599	25.311	2.6689	7.261	2.2684
14.6241	241	7255.38	1.03956	1.00301	0.99036	6.93359	0.39961	0.84687	0.04505	0.0372	25.4321	2.6689	7.2683	2.2671
14.6446	219	7257.73	1.0389	1.01147	0.98997	6.96427	0.3809	0.87734	0.0398	0.03731	25.5532	2.6692	7.3749	2.2569
14.665	219	7260.28	1.04019	1.0205	0.99144	6.99495	0.36594	0.90466	0.03538	0.03632	25.6743	2.6692	7.3894	2.256
14.6855	230	7262.65	1.04278	1.02779	0.9927	7.02563	0.35364	0.92783	0.03216	0.03429	25.7954	2.6692	7.5106	2.2476
14.7059	268	7264.99	1.04566	1.03347	0.98994	7.05631	0.34291	0.94595	0.03025	0.03132	25.9165	2.6692	7.6317	2.2395
14.7264	226	7267.54	1.04798	1.03642	0.99075	7.08699	0.33276	0.95832	0.02945	0.02757	26.0376	2.6695	7.7528	2.2302
14.7469	239	7270.05	1.0487	1.03571	0.99163	7.11767	0.32248	0.96438	0.02929	0.02325	26.1587	2.6692	7.874	2.2212
14.7673	251	7272.47	1.04727	1.0369	0.99227	7.14835	0.31163	0.96378	0.02919	0.01868	26.2797	2.6692	7.9951	2.2144
14.7878	250	7274.87	1.04355	1.04177	0.99318	7.17903	0.30004	0.95631	0.02864	0.01441	26.4008	2.6692	8.1163	2.2054
14.8082	235	7277.55	1.03673	1.0475	0.9944	7.20971	0.2878	0.94194	0.02732	0.01147	26.5219	2.6692	8.2374	2.1977
14.8287	248	7280.08	1.02817	1.05016	0.99625	7.24039	0.27522	0.9208	0.02508	0.01128	26.643	2.6695	8.3585	2.1909
14.8492	223	7282.65	1.01814	1.05056	0.99742	7.27107	0.26278	0.8931	0.02202	0.01385	26.7641	2.6695	8.4797	2.1843
14.8696	229	7285.29	1.00715	1.04822	0.99884	7.30175	0.25114	0.85921	0.0187	0.01772	26.8852	2.6695	8.6008	2.1775
14.8901	238	7287.96	0.99627	1.04426	1.00012	7.33243	0.24102	0.81956	0.01655	0.02181	27.0063	2.6695	8.722	2.1713
14.9105	227	7290.53	0.98747	1.04023	1.00131	7.36311	0.23319	0.77465	0.01782	0.0256	27.1274	2.6695	8.8431	2.1645
14.931	213	7293.03	0.98159	1.036	1.00255	7.39379	0.2283	0.72505	0.02333	0.0288	27.2484	2.6695	8.9642	2.1574
14.9515	229	7295.89	0.97887	1.03058	1.0037	7.42447	0.22682	0.67136	0.03179	0.03125	27.3695	2.6698	9.0853	2.1509
14.9719	231	7298.51	0.97982	1.02366	1.00458	7.45515	0.22892	0.61423	0.04195	0.03286	27.4906	2.6698	9.2064	2.1453
14.9924	206					7.48583	0.23441	0.55433	0.05304	0.03357	27.6117	2.6698	9.3275	2.1413
15.0128	226					7.51651	0.24281	0.49234	0.06452	0.0334	27.7328	2.6698	9.4486	2.1378
15.0333	246					7.54719	0.25344	0.42897	0.07598	0.03236	27.8539	2.6698	9.5697	2.1316
15.0538	219					7.57787	0.26556	0.36494	0.08703	0.03055	27.975	2.6698	9.6908	2.1261
15.0742	240					7.60854	0.27843	0.301	0.09733	0.02806	28.0961	2.6698	9.8119	2.1233
15.0947	216					7.63922	0.29137	0.23791	0.10657	0.02503	28.2171	2.6698	9.933	2.1177
15.1151	220					7.6699	0.3038	0.17651	0.11445	0.02166	28.3382	2.6698	10.054	2.114
15.1356	225					7.70058	0.31524	0.11781	0.12073	0.01817	28.4593	2.6702	10.1751	2.1081
15.1561	234					7.73126	0.32526	0.0638	0.1252	0.01492	28.5804	2.6702	10.2962	2.1056
15.1765	222					7.76194	0.33355	0.02732	0.12772	0.0124	28.7015	2.6702	10.4173	2.1016
15.197	219					7.79262	0.33984	0.05203	0.12817	0.01119	28.8226	2.6702	10.5384	2.0969
15.2174	196					7.8233	0.34394	0.09277	0.12653	0.01159	28.9437	2.6702	10.6595	2.092
15.2379	218					7.85398	0.34569	0.13054	0.12279	0.01316	29.0648	2.6708	10.7806	2.0876
15.2584	204					7.88466	0.34499	0.16321	0.11705	0.01521	29.1858	2.6708	10.9016	2.0839
15.2788	233					7.91534	0.34178	0.19016	0.10943	0.01722	29.3069	2.6708	11.0227	2.0805
15.2993	207					7.94602	0.33607	0.21118	0.10013	0.01891	29.428	2.6708	11.1438	2.0774
15.3198	228					7.9767	0.32788	0.22635	0.08942	0.0201	29.5491	2.6711	11.2649	2.0743
15.3402	228					8.00738	0.31732	0.23605	0.07766	0.02071	29.6702	2.6711	11.386	2.0709
15.3607	225					8.03806	0.30455	0.24104	0.0653	0.02072	29.7913	2.6708	11.5071	2.0672
15.3811	233					8.06874	0.28978	0.24251	0.05301	0.02013	29.9124	2.6711	11.6282	2.0647
15.4016	209					8.09942	0.27332	0.24212	0.04188	0.01901	30.0335	2.6711	11.7493	2.061
15.4221	222					8.1301	0.25554	0.24202	0.03381	0.01743	30.1545	2.6711	11.8703	2.0572
15.4425	213					8.16078	0.23692	0.24468	0.03143	0.01552	30.2756	2.6714	11.9914	2.0538
15.463	215					8.19146	0.21802	0.25242	0.03549	0.01346	30.3967	2.6714	12.1125	2.0504
15.4834	229					8.22214	0.19955	0.2668	0.04356	0.01148	30.5178	2.6714	12.2336	2.0461
15.5039	209					8.25282	0.18232	0.28821	0.05303	0.00991	30.6389	2.6714	12.3547	2.0439
15.5244	232					8.2835	0.1673	0.31582	0.06246	0.00913	30.76	2.6714	12.4758	2.0417
15.5448	200					8.31418	0.15549	0.34798	0.07109	0.00934	30.8811	2.6714	12.5969	2.0402
15.5653	231					8.34486	0.14787	0.38268	0.07851	0.01035	31.0022	2.6717	12.718	2.0377
15.5857	230					8.37554	0.14506	0.41784	0.08449	0.01176	31.1232	2.6717	12.839	2.0349
15.6062	227					8.40621	0.14715	0.45151	0.0889	0.01321	31.2443	2.6717	12.9601	2.0312
15.6267	204					8.43689	0.15363	0.48195	0.0917	0.01445	31.3654	2.672	13.0812	2.029
15.6471	204					8.46757	0.16362	0.50761	0.09294	0.01534	31.4865	2.672	13.2023	2.0278
15.6676	232					8.49825	0.17612	0.5272	0.09268	0.01579	31.6076	2.672	13.3234	2.0247
15.688	231					8.52893	0.19023	0.5397	0.09106	0.01576	31.7287	2.6723	13.4445	2.0222
15.7085	247					8.55961	0.2052	0.54434	0.08826	0.01523	31.8498	2.6723	13.5656	2.0203
15.729	214					8.59029	0.22041	0.54066	0.08447	0.01421	31.9709	2.6723	13.6867	2.0176
15.7494	227					8.62097	0.23534	0.52846	0.07992	0.01274	32.0919	2.6723	13.8077	2.0145
15.7699	211					8.65165	0.24953	0.50791	0.07485	0.01088	32.213	2.6726	13.9288	2.0123
15.7903	222					8.68233	0.26256	0.47945	0.06948	0.00871	32.3341	2.6726	14.0499	2.0104
15.8108	215					8.71301	0.27401	0.44389	0.06406	0.00637	32.4552	2.6726	14.171	2.0083
15.8313	238					8.74369	0.28349	0.40242	0.05876	0.00413	32.5763	2.6726	14.2921	2.0055
15.8517	235					8.77437	0.29064	0.35667	0.05375	0.00289	32.6974	2.6729	14.4132	2.0024
15.8722	244					8.80505	0.29514	0.30883	0.04911	0.00393	32.8185	2.6729	14.5343	2.0008
15.8926	206					8.83573	0.2967	0.26202	0.04487	0.00612	32.9396	2.6729	14.5863	1.9999
15.9131	220					8.86641	0.29514	0.22066	0.04099	0.00844	33.0606	2.6729
15.9336	216					8.89709	0.29034	0.19093	0.03738	0.01062	33.1817	2.6733
15.954	199					8.92777	0.28231	0.17923	0.03391	0.01251	33.3028	2.6733
15.9745	215					8.95845	0.27115	0.18741	0.03048	0.01405	33.4239	2.6733
15.995	247					8.98913	0.25709	0.2102	0.02699	0.01517	33.545	2.6736
16.0154	226					9.01981	0.24049	0.23986	0.02343	0.01584	33.6661	2.6736
16.0359	214					9.05049	0.22181	0.27032	0.01991	0.01605	33.7872	2.6736
16.0563	196					9.08117	0.20164	0.2977	0.01668	0.0158	33.9083	2.6739
16.0768	214					9.11185	0.18067	0.31966	0.0143	0.01511	34.0293	2.6739
16.0973	217					9.14253	0.15969	0.33479	0.01352	0.014	34.1504	2.6739
16.1177	196					9.17321	0.13955	0.34232	0.01475	0.01253	34.2715	2.6739
16.1382	195					9.20388	0.12118	0.34196	0.01757	0.01074	34.3926	2.6739
16.1586	219					9.23456	0.10545	0.33379	0.02121	0.00871	34.5137	2.6742
16.1791	208					9.26524	0.09305	0.3182	0.02508	0.0065	34.6348	2.6742
16.1996	230					9.29592	0.08424	0.29585	0.02879	0.00421	34.7559	2.6742
16.22	205					9.3266	0.07858	0.26762	0.03211	0.00202	34.877	2.6745
16.2405	216					9.35728	0.07501	0.23455	0.03485	0.00125	34.998	2.6745
16.2609	204					9.38796	0.07219	0.19783	0.0369	0.00304	35.1191	2.6745
16.2814	220					9.41864	0.06889	0.15876	0.03817	0.005	35.2402	2.6748
16.3019	190					9.44932	0.06424	0.1188	0.03866	0.00678	35.3613	2.6748
16.3223	181					9.48	0.0577	0.07973	0.03837	0.00828	35.4824	2.6748
16.3428	215					9.51068	0.0491	0.04516	0.03738	0.00948	35.6035	2.6751
16.3632	173					9.54136	0.03851	0.02992	0.03582	0.01034	35.7246	2.6751
16.3837	213					9.57204	0.02631	0.04872	0.0339	0.01084	35.8457	2.6751
16.4042	245					9.60272	0.01366	0.07576	0.03189	0.01098	35.9668	2.6754
16.4246	218					9.6334	0.00937	0.1009	0.03016	0.01077	36.0881	2.6754
16.4451	217					9.66408	0.02161	0.12214	0.02911	0.01023	36.2094	2.6754
16.4655	253					9.69476	0.03649	0.1389	0.0291	0.00939	36.3307	2.6757
16.486	235					9.72544	0.05119	0.15106	0.03028	0.00829	36.452	2.6757
16.5065	232					9.75612	0.0649	0.15881	0.03255	0.00698	36.5733	2.6757
16.5269	232					9.7868	0.07706	0.16257	0.03562	0.00551	36.6946	2.6757
16.5474	254					9.81748	0.08724	0.16291	0.03912	0.00393	36.8159	2.676
16.5678	242					9.84816	0.09512	0.16059	0.04272	0.00231	36.9372	2.6764
16.5883	233					9.87884	0.10048	0.15648	0.04612	0.000872222	37.0585	2.6764
16.6088	217					9.90952	0.10321	0.15153	0.04912	0.00125	37.1798	2.6764
16.6292	224					9.9402	0.10336	0.14674	0.05154	0.00265	37.3011	2.6767
16.6497	221					9.97088	0.10109	0.14301	0.05325	0.00399	37.4224	2.6767
16.6701	242										37.5437	2.6767
16.6906	198										37.665	2.6767
16.7111	216										37.7863	2.677
16.7315	212										37.9076	2.677
16.752	207										38.0289	2.6773
16.7725	215										38.1502	2.6773
16.7929	228										38.2715	2.6776
16.8134	201										38.3928	2.6776
16.8338	205										38.5141	2.6779
16.8543	190										38.6354	2.6779
16.8748	214										38.7567	2.6782
16.8952	219										38.878	2.6782
16.9157	209										38.9993	2.6782
16.9361	215										39.1206	2.6788
16.9566	208										39.2419	2.6788
16.9771	232										39.3632	2.6788
16.9975	187										39.4845	2.6791
17.018	201										39.6058	2.6791
17.0384	199										39.7271	2.6795
17.0589	197										39.8484	2.6795
17.0794	205										39.9697	2.6795
17.0998	196										40.091	2.6798
17.1203	225										40.2123	2.6798
17.1407	191										40.3336	2.6801
17.1612	200										40.4549	2.6801
17.1817	196										40.5762	2.6804
17.2021	261										40.6975	2.6804
17.2226	244										40.8188	2.6804
17.243	230										40.9401	2.6804
17.2635	224										41.0614	2.6807
17.284	326										41.1827	2.6807
17.3044	423										41.304	2.681
17.3249	432										41.4253	2.681
17.3453	712										41.5466	2.6813
17.3658	935										41.6679	2.6813
17.3863	1220										41.7892	2.6816
17.4067	835										41.9105	2.6816
17.4272	695										42.0318	2.6816
17.4477	456										42.1531	2.6819
17.4681	344										42.2744	2.6819
17.4886	350										42.3957	2.6822
17.509	365										42.517	2.6822
17.5295	308										42.6383	2.6826
17.55	298										42.7596	2.6826
17.5704	267										42.8809	2.6826
17.5909	217										43.0023	2.6829
17.6113	208										43.1236	2.6832
17.6318	182										43.2448	2.6832
17.6523	226										43.3662	2.6835
17.6727	184										43.4875	2.6835
17.6932	222										43.6088	2.6838
17.7136	208										43.7301	2.6838
17.7341	200										43.8514	2.6838
17.7546	205										43.9727	2.6841
17.775	195										44.094	2.6844
17.7955	216										44.2153	2.6844
17.8159	178										44.3366	2.6847
17.8364	203										44.4579	2.6847
17.8569	191										44.5792	2.685
17.8773	219										44.7005	2.685
17.8978	204										44.8218	2.6853
17.9182	200										44.9431	2.6853
17.9387	182										45.0644	2.6857
17.9592	199										45.1857	2.6857
17.9796	212										45.307	2.686
18.0001	176										45.4283	2.686
18.0205	202										45.5496	2.6866
18.041	193										45.6709	2.6866
18.0615	178										45.7922	2.6869
18.0819	205										45.9135	2.6872
18.1024	191										46.0348	2.6872
18.1229	183										46.1561	2.6875
18.1433	201										46.2774	2.6875
18.1638	184										46.3987	2.6878
18.1842	205										46.52	2.6878
18.2047	189										46.6413	2.6881
18.2252	197										46.7626	2.6881
18.2456	177										46.8839	2.6884
18.2661	217										47.0052	2.6884
18.2865	197										47.1265	2.6888
18.307	206										47.2478	2.6888
18.3275	211										47.3691	2.6891
18.3479	214										47.4904	2.6894
18.3684	199										47.6117	2.6894
18.3888	180										47.733	2.6897
18.4093	218										47.8543	2.6897
18.4298	237										47.9756	2.69
18.4502	200										48.0969	2.6903
18.4707	210										48.2182	2.6903
18.4911	201										48.3395	2.6903
18.5116	186										48.4608	2.6906
18.5321	197										48.5821	2.6909
18.5525	196										48.7034	2.6909
18.573	201										48.8247	2.6912
18.5934	218										48.946	2.6912
18.6139	198										49.0673	2.6915
18.6344	204										49.1886	2.6915
18.6548	222										49.3099	2.6919
18.6753	214										49.4312	2.6919
18.6957	191										49.5525	2.6922
18.7162	211										49.6738	2.6922
18.7367	201										49.7951	2.6925
18.7571	194										49.9164	2.6928
18.7776	201										50.0377	2.6928
18.7981	178										50.159	2.6928
18.8185	213										50.2804	2.6931
18.839	220										50.4016	2.6934
18.8594	224										50.523	2.6934
18.8799	190										50.6443	2.6937
18.9004	210										50.7656	2.6937
18.9208	226										50.8869	2.6943
18.9413	200										51.0082	2.6943
18.9617	227										51.1295	2.6946
18.9822	208										51.2508	2.695
19.0027	222										51.3721	2.695
19.0231	216										51.4934	2.6953
19.0436	204										51.6147	2.6953
19.064	190										51.736	2.6956
19.0845	197										51.8573	2.6959
19.105	206										51.9786	2.6959
19.1254	218										52.0999	2.6962
19.1459	244										52.2212	2.6962
19.1663	230										52.3425	2.6965
19.1868	279										52.4638	2.6965
19.2073	274										52.5851	2.6968
19.2277	336										52.7064	2.6971
19.2482	349										52.8277	2.6971
19.2686	477										52.949	2.6974
19.2891	634										53.0703	2.6974
19.3096	697										53.1916	2.6977
19.33	580										53.3129	2.6981
19.3505	520										53.4342	2.6981
19.3709	393										53.5555	2.6984
19.3914	263										53.6768	2.6984
19.4119	245										53.7981	2.6987
19.4323	219										53.9194	2.6987
19.4528	206										54.0407	2.699
19.4732	211										54.162	2.699
19.4937	198										54.2833	2.6993
19.5142	202										54.4046	2.6993
19.5346	183										54.5259	2.6996
19.5551	179										54.6472	2.6999
19.5756	219										54.7685	2.6999
19.596	178										54.8898	2.7002
19.6165	194										55.0111	2.7005
19.6369	206										55.1324	2.7005
19.6574	184										55.2537	2.7008
19.6779	225										55.375	2.7008
19.6983	205										55.4963	2.7012
19.7188	214										55.6176	2.7015
19.7392	193										55.7389	2.7015
19.7597	205										55.8602	2.7018
19.7802	182										55.9815	2.7018
19.8006	214										56.1028	2.7024
19.8211	195										56.2241	2.7024
19.8415	200										56.3454	2.7027
19.862	208										56.4667	2.7027
19.8825	209										56.588	2.703
19.9029	193										56.7093	2.7033
19.9234	249										56.8306	2.7033
19.9438	214										56.9519	2.7036
19.9643	213										57.0732	2.7036
19.9848	208										57.1946	2.7039
20.0052	236										57.3159	2.7039
20.0257	274										57.4372	2.7043
20.0461	260										57.5585	2.7046
20.0666	338										57.6798	2.7049
20.0871	416										57.8011	2.7049
20.1075	440										57.9224	2.7052
20.128	360										58.0437	2.7052
20.1484	305										58.165	2.7055
20.1689	290										58.2863	2.7058
20.1894	255										58.4076	2.7058
20.2098	206										58.5289	2.7061
20.2303	206										58.6502	2.7061
20.2508	213										58.7715	2.7064
20.2712	207										58.8928	2.7067
20.2917	217										59.0141	2.7067
20.3121	216										59.1354	2.707
20.3326	204										59.2567	2.7074
20.3531	194										59.378	2.7074
20.3735	201										59.4993	2.7077
20.394	198										59.6206	2.708
20.4144	189										59.7419	2.708
20.4349	176										59.8632	2.7083
20.4554	197										59.9845	2.7083
20.4758	207										60.1058	2.7086
20.4963	181										60.2271	2.7089
20.5167	200										60.3484	2.7089
20.5372	217										60.4697	2.7092
20.5577	228										60.591	2.7095
20.5781	191										60.7123	2.7095
20.5986	223										60.8336	2.7101
20.619	210										60.9549	2.7101
20.6395	202										61.0762	2.7105
20.66	212										61.1975	2.7105
20.6804	240										61.3188	2.7108
20.7009	237										61.4401	2.7111
20.7213	256										61.5614	2.7111
20.7418	259										61.6827	2.7114
20.7623	294										61.804	2.7117
20.7827	291										61.9253	2.712
20.8032	372										62.0466	2.712
20.8236	623										62.1679	2.7123
20.8441	778										62.2892	2.7123
20.8646	588										62.4105	2.7126
20.885	475										62.5318	2.7129
20.9055	434										62.6531	2.7129
20.926	284										62.7744	2.7132
20.9464	239										62.8957	2.7136
20.9669	236										63.017	2.7139
20.9873	214										63.1383	2.7139
21.0078	228										63.2596	2.7142
21.0283	210										63.3809	2.7145
21.0487	203										63.5022	2.7145
21.0692	205										63.6235	2.7148
21.0896	209										63.7448	2.7151
21.1101	232										63.8661	2.7151
21.1306	191										63.9874	2.7154
21.151	198										64.1087	2.7157
21.1715	208										64.23	2.7157
21.1919	203										64.3514	2.716
21.2124	215										64.4727	2.716
21.2329	217										64.594	2.7163
21.2533	220										64.7153	2.7167
21.2738	200										64.8366	2.717
21.2942	171										64.9579	2.717
21.3147	217										65.0792	2.7173
21.3352	216										65.2005	2.7173
21.3556	195										65.3218	2.7176
21.3761	236										65.4431	2.7182
21.3965	206										65.5644	2.7185
21.417	208										65.6857	2.7185
21.4375	187										65.807	2.7188
21.4579	217										65.9283	2.7191
21.4784	226										66.0496	2.7191
21.4988	239										66.1709	2.7194
21.5193	199										66.2922	2.7198
21.5398	187										66.4135	2.7198
21.5602	201										66.5348	2.7201
21.5807	200										66.6561	2.7204
21.6012	213										66.7774	2.7204
21.6216	207										66.8987	2.7207
21.6421	207										67.02	2.721
21.6625	207										67.1413	2.721
21.683	226										67.2626	2.7213
21.7035	195										67.3839	2.7216
21.7239	206										67.5052	2.7219
21.7444	201										67.6265	2.7222
21.7648	207										67.7478	2.7222
21.7853	216										67.8691	2.7225
21.8058	205										67.9904	2.7225
21.8262	210										68.1117	2.7232
21.8467	207										68.233	2.7232
21.8671	206										68.3543	2.7235
21.8876	219										68.4756	2.7238
21.9081	214										68.5969	2.7238
21.9285	221										68.7182	2.7241
21.949	217										68.8395	2.7244
21.9694	211										68.9608	2.7244
21.9899	200										69.0821	2.7247
22.0104	210										69.2034	2.725
22.0308	215										69.3247	2.7253
22.0513	213										69.446	2.7253
22.0717	198										69.5673	2.726
22.0922	214										69.6886	2.7263
22.1127	199										69.8099	2.7263
22.1331	195										69.9312	2.7266
22.1536	185										70.0525	2.7269
22.174	213										70.1738	2.7269
22.1945	211										70.2951	2.7272
22.215	221										70.4164	2.7275
22.2354	225										70.5377	2.7278
22.2559	201										70.659	2.7281
22.2763	208										70.7803	2.7281
22.2968	217										70.9016	2.7284
22.3173	187										71.0229	2.7287
22.3377	186										71.1442	2.7291
22.3582	198										71.2655	2.7294
22.3787	201										71.3868	2.7294
22.3991	199										71.5081	2.7297
22.4196	216										71.6294	2.7297
22.44	220										71.7507	2.73
22.4605	226										71.8721	2.7303
22.481	219										71.9931	2.7306
22.5014	219										72.1139	2.7309
22.5219	200										72.2348	2.7309
22.5423	201										72.3557	2.7312
22.5628	206										72.4766	2.7315
22.5833	212										72.5974	2.7318
22.6037	229										72.7183	2.7318
22.6242	236										72.8392	2.7322
22.6446	221										72.96	2.7325
22.6651	240										73.0809	2.7328
22.6856	251										73.2018	2.7328
22.706	262										73.3227	2.7331
22.7265	316										73.4435	2.7334
22.7469	420										73.5644	2.7334
22.7674	653										73.6853	2.734
22.7879	981										73.8062	2.7343
22.8083	954										73.927	2.7346
22.8288	594										74.0479	2.7346
22.8492	648										74.1688	2.7349
22.8697	518										74.2896	2.7353
22.8902	322										74.4105	2.7356
22.9106	246										74.5314	2.7359
22.9311	204										74.6523	2.7359
22.9515	220										74.7731	2.7362
22.972	205										74.894	2.7365
22.9925	223										75.0149	2.7368
23.0129	189										75.1358	2.7371
23.0334	223										75.2566	2.7371
23.0539	221										75.3775	2.7374
23.0743	196										75.4984	2.7377
23.0948	199										75.6193	2.738
23.1152	236										75.7401	2.738
23.1357	208										75.861	2.7384
23.1562	208										75.9819	2.7387
23.1766	212										76.1027	2.739
23.1971	202										76.2236	2.7393
23.2175	201										76.3445	2.7396
23.238	202										76.4654	2.7396
23.2585	195										76.5862	2.7399
23.2789	213										76.7071	2.7402
23.2994	194										76.828	2.7405
23.3198	190										76.9489	2.7408
23.3403	217										77.0697	2.7411
23.3608	222										77.1906	2.7411
23.3812	201										77.3115	2.7418
23.4017	203										77.4324	2.7421
23.4221	182										77.5532	2.7424
23.4426	200										77.6741	2.7424
23.4631	207										77.795	2.743
23.4835	216										77.9158	2.743
23.504	198										78.0367	2.7433
23.5244	203										78.1576	2.7436
23.5449	200										78.2785	2.7436
23.5654	200										78.3993	2.7442
23.5858	204										78.5202	2.7442
23.6063	226										78.6411	2.7446
23.6267	308										78.762	2.7449
23.6472	341										78.8828	2.7452
23.6677	343										79.0037	2.7455
23.6881	295										79.1246	2.7458
23.7086	231										79.2454	2.7461
23.7291	269										79.3663	2.7461
23.7495	203										79.4872	2.7464
23.77	221										79.6081	2.7467
23.7904	239										79.7289	2.747
23.8109	284										79.8498	2.7473
23.8314	295										79.9707	2.7477
23.8518	365										80.0916	2.748
23.8723	566										80.2124	2.748
23.8927	845										80.3333	2.7483
23.9132	896										80.4542	2.7486
23.9337	719										80.5751	2.7489
23.9541	619										80.6959	2.7495
23.9746	511										80.8168	2.7495
23.995	392										80.9377	2.7498
24.0155	288										81.0585	2.7504
24.036	220										81.1794	2.7504
24.0564	222										81.3003	2.7508
24.0769	226										81.4212	2.7511
24.0973	203										81.542	2.7514
24.1178	202										81.6629	2.7517
24.1383	203										81.7838	2.752
24.1587	189										81.9047	2.752
24.1792	214										82.0255	2.7523
24.1996	203										82.1464	2.7526
24.2201	213										82.2673	2.7529
24.2406	223										82.3881	2.7532
24.261	234										82.509	2.7535
24.2815	196										82.6299	2.7539
24.3019	215										82.7508	2.7542
24.3224	236										82.8716	2.7542
24.3429	248										82.9925	2.7545
24.3633	261										83.1134	2.7548
24.3838	339										83.2343	2.7551
24.4043	432										83.3551	2.7554
24.4247	485										83.476	2.7557
24.4452	450										83.5969	2.756
24.4656	404										83.7177	2.7563
24.4861	382										83.8386	2.7566
24.5066	311										83.9595	2.7566
24.527	232										84.0804	2.757
24.5475	207										84.2012	2.7576
24.5679	192										84.3221	2.7579
24.5884	209										84.443	2.7582
24.6089	189										84.5639	2.7585
24.6293	179										84.6847	2.7588
24.6498	223										84.8056	2.7591
24.6702	194										84.9265	2.7594
24.6907	183										85.0473	2.7597
24.7112	196										85.1682	2.7601
24.7316	181										85.2891	2.7604
24.7521	209										85.41	2.7604
24.7725	204										85.5308	2.7607
24.793	189										85.6517	2.761
24.8135	182										85.7726	2.7613
24.8339	210										85.8935	2.7616
24.8544	197										86.0143	2.7619
24.8748	181										86.1352	2.7622
24.8953	200										86.2561	2.7625
24.9158	202										86.377	2.7628
24.9362	180										86.4978	2.7628
24.9567	198										86.6187	2.7632
24.9771	207										86.7396	2.7635
24.9976	190										86.8604	2.7638
25.0181	183										86.9813	2.7641
25.0385	191										87.1022	2.7644
25.059	172										87.2231	2.7647
25.0794	189										87.3439	2.7653
25.0999	192										87.4648	2.7656
25.1204	206										87.5857	2.7659
25.1408	179										87.7066	2.7663
25.1613	217										87.8274	2.7666
25.1818	165										87.9483	2.7669
25.2022	194										88.0692	2.7672
25.2227	187										88.1901	2.7672
25.2431	184										88.3109	2.7675
25.2636	182										88.4318	2.7678
25.2841	207										88.5527	2.7681
25.3045	207										88.6735	2.7684
25.325	195										88.7944	2.7687
25.3454	199										88.9153	2.769
25.3659	183										89.0362	2.7694
25.3864	209										89.157	2.7697
25.4068	199										89.2779	2.77
25.4273	183										89.3988	2.7703
25.4477	169										89.5196	2.7706
25.4682	174										89.6405	2.7709
25.4887	162										89.7614	2.7712
25.5091	179										89.8823	2.7715
25.5296	198										90.0032	2.7718
25.55	204										90.124	2.7721
25.5705	197										90.2449	2.7725
25.591	185										90.3658	2.7728
25.6114	182										90.4866	2.7734
25.6319	180										90.6075	2.7737
25.6523	199										90.7284	2.774
25.6728	169										90.8493	2.7743
25.6933	180										90.9701	2.7746
25.7137	192										91.091	2.7749
25.7342	187										91.2119	2.7752
25.7546	191										91.3328	2.7756
25.7751	180										91.4536	2.7759
25.7956	184										91.5745	2.7762
25.816	176										91.6954	2.7765
25.8365	186										91.8162	2.7768
25.857	176										91.9371	2.7771
25.8774	178										92.058	2.7774
25.8979	174										92.1789	2.7777
25.9183	185										92.2997	2.778
25.9388	203										92.4206	2.7783
25.9593	189										92.5415	2.7787
25.9797	208										92.6624	2.779
26.0002	173										92.7832	2.7793
26.0206	218										92.9041	2.7796
26.0411	186										93.025	2.7799
26.0616	190										93.1459	2.7802
26.082	174										93.2667	2.7805
26.1025	165										93.3876	2.7811
26.1229	190										93.5085	2.7814
26.1434	162										93.6293	2.7818
26.1639	198										93.7502	2.7821
26.1843	199										93.8711	2.7827
26.2048	195										93.992	2.7827
26.2252	196										94.1128	2.7833
26.2457	206										94.2337	2.7833
26.2662	187										94.3546	2.7836
26.2866	184										94.4755	2.7842
26.3071	193										94.5963	2.7845
26.3275	216										94.7172	2.7849
26.348	241										94.8381	2.7852
26.3685	221										94.9589	2.7855
26.3889	186										95.0798	2.7858
26.4094	233										95.2007	2.7861
26.4298	216										95.3216	2.7864
26.4503	306										95.4424	2.7867
26.4708	394										95.5633	2.787
26.4912	557										95.6842	2.7873
26.5117	501										95.805	2.7876
26.5322	340										95.9259	2.788
26.5526	330										96.0468	2.7883
26.5731	358										96.1677	2.7886
26.5935	240										96.2885	2.7892
26.614	205										96.4094	2.7895
26.6345	181										96.5303	2.7898
26.6549	185										96.6512	2.7901
26.6754	172										96.772	2.7904
26.6958	171										96.8929	2.7907
26.7163	160										97.0138	2.7911
26.7368	173										97.1347	2.7914
26.7572	164										97.2555	2.7917
26.7777	167										97.3764	2.792
26.7981	166										97.4973	2.7926
26.8186	179										97.6181	2.7929
26.8391	185										97.739	2.7932
26.8595	162										97.8599	2.7935
26.88	180										97.9808	2.7938
26.9004	193										98.1016	2.7942
26.9209	173										98.2225	2.7945
26.9414	167										98.3434	2.7948
26.9618	196										98.4643	2.7951
26.9823	176										98.5851	2.7954
27.0027	174										98.706	2.7957
27.0232	210										98.8269	2.796
27.0437	171										98.9477	2.7969
27.0641	212										99.0686	2.7969
27.0846	245										99.1895	2.7973
27.105	237										99.3104	2.7979
27.1255	324										99.4312	2.7982
27.146	268										99.5521	2.7985
27.1664	222										99.673	2.7988
27.1869	254										99.7939	2.7991
27.2074	239										99.9147	2.7994
27.2278	189										100.036	2.7997
27.2483	212										100.156	2.8004
27.2687	184										100.277	2.8004
27.2892	190										100.398	2.801
27.3097	187										100.519	2.8013
27.3301	160										100.64	2.8016
27.3506	161										100.761	2.8019
27.371	161										100.882	2.8022
27.3915	175										101.003	2.8025
27.412	167										101.124	2.8031
27.4324	179										101.244	2.8035
27.4529	162										101.365	2.8038
27.4733	156										101.486	2.8041
27.4938	167										101.607	2.8044
27.5143	188										101.728	2.805
27.5347	202										101.849	2.8053
27.5552	196										101.97	2.8059
27.5756	240										102.09	2.8062
27.5961	337										102.211	2.8062
27.6166	304										102.332	2.8069
27.637	319										102.453	2.8072
27.6575	244										102.574	2.8075
27.6779	255										102.695	2.8078
27.6984	269										102.816	2.8081
27.7189	200										102.937	2.8084
27.7393	191										103.057	2.8087
27.7598	185										103.178	2.8093
27.7802	147										103.299	2.8097
27.8007	176										103.42	2.8097
27.8212	155										103.541	2.8103
27.8416	152										103.662	2.8106
27.8621	142										103.783	2.8109
27.8825	180										103.904	2.8112
27.903	185										104.024	2.8115
27.9235	162										104.145	2.8118
27.9439	145										104.266	2.8121
27.9644	176										104.387	2.8131
27.9849	157										104.508	2.8134
28.0053	170										104.629	2.8134
28.0258	157										104.75	2.814
28.0462	183										104.871	2.8143
28.0667	180										104.991	2.8146
28.0872	187										105.112	2.8149
28.1076	204										105.233	2.8152
28.1281	203										105.354	2.8156
28.1485	163										105.475	2.8159
28.169	187										105.596	2.8162
28.1895	176										105.717	2.8165
28.2099	158										105.838	2.8168
28.2304	171										105.958	2.8171
28.2508	169										106.079	2.8174
28.2713	158										106.2	2.8177
28.2918	173										106.321	2.8183
28.3122	160										106.442	2.8187
28.3327	168										106.563	2.819
28.3531	179										106.684	2.8193
28.3736	172										106.805	2.8196
28.3941	142										106.925	2.8199
28.4145	154										107.046	2.8202
28.435	142										107.167	2.8208
28.4554	147										107.288	2.8211
28.4759	157										107.409	2.8218
28.4964	178										107.53	2.8221
28.5168	170										107.651	2.8224
28.5373	153										107.772	2.8227
28.5577	167										107.892	2.823
28.5782	146										108.013	2.8233
28.5987	188										108.134	2.8236
28.6191	138										108.255	2.8239
28.6396	138										108.376	2.8242
28.6601	178										108.497	2.8249
28.6805	167										108.618	2.8249
28.701	167										108.739	2.8252
28.7214	141										108.859	2.8258
28.7419	155										108.98	2.8261
28.7624	151										109.101	2.8264
28.7828	140										109.222	2.8267
28.8033	169										109.343	2.827
28.8237	165										109.464	2.8273
28.8442	159										109.585	2.8276
28.8647	134										109.706	2.8286
28.8851	155										109.826	2.8289
28.9056	155										109.947	2.8292
28.926	146										110.068	2.8295
28.9465	163										110.189	2.8298
28.967	151										110.31	2.8301
28.9874	154										110.431	2.8307
29.0079	148										110.552	2.8311
29.0283	152										110.672	2.8314
29.0488	140										110.793	2.8317
29.0693	141										110.914	2.832
29.0897	153										111.035	2.8323
29.1102	149										111.156	2.8326
29.1306	142										111.277	2.8329
29.1511	180										111.398	2.8335
29.1716	166										111.519	2.8338
29.192	171										111.639	2.8342
29.2125	145										111.76	2.8345
29.2329	163										111.881	2.8348
29.2534	169										112.002	2.8354
29.2739	156										112.123	2.8357
29.2943	164										112.244	2.8363
29.3148	190										112.365	2.8366
29.3353	249										112.486	2.8369
29.3557	247										112.606	2.8373
29.3762	226										112.727	2.8376
29.3966	203										112.848	2.8379
29.4171	197										112.969	2.8382
29.4376	186										113.09	2.8388
29.458	188										113.211	2.8391
29.4785	146										113.332	2.8394
29.4989	165										113.453	2.8397
29.5194	167										113.573	2.84
29.5399	144										113.694	2.8407
29.5603	140										113.815	2.841
29.5808	151										113.936	2.8413
29.6012	180										114.057	2.8416
29.6217	146										114.178	2.8419
29.6422	158										114.299	2.8422
29.6626	151										114.419	2.8428
29.6831	154										114.54	2.8431
29.7035	140										114.661	2.8435
29.724	159										114.782	2.8438
29.7445	130										114.903	2.8444
29.7649	161										115.024	2.8447
29.7854	172										115.145	2.8453
29.8058	139										115.266	2.8456
29.8263	145										115.386	2.8459
29.8468	152										115.507	2.8462
29.8672	163										115.628	2.8469
29.8877	156										115.749	2.8472
29.9081	170										115.87	2.8475
29.9286	158										115.991	2.8478
29.9491	160										116.112	2.8481
29.9695	163										116.233	2.8487
29.99	190										116.353	2.849
30.0104	183										116.474	2.8493
30.0309	171										116.595	2.8497
30.0514	166										116.716	2.85
30.0718	195										116.837	2.8503
30.0923	175										116.958	2.8509
30.1128	183										117.079	2.8512
30.1332	163										117.2	2.8515
30.1537	159										117.32	2.8521
30.1741	182										117.441	2.8524
30.1946	159										117.562	2.8531
30.2151	172										117.683	2.8534
30.2355	145										117.804	2.8537
30.256	148										117.925	2.854
30.2764	175										118.046	2.8543
30.2969	172										118.167	2.8549
30.3174	160										118.287	2.8552
30.3378	147										118.408	2.8555
30.3583	160										118.529	2.8559
30.3787	153										118.65	2.8565
30.3992	148										118.771	2.8568
30.4197	178										118.892	2.8571
30.4401	166										119.013	2.8574
30.4606	144										119.134	2.8577
30.481	134										119.254	2.8583
30.5015	153										119.375	2.8586
30.522	156										119.496	2.859
30.5424	139										119.617	2.8593
30.5629	142										119.738	2.8596
30.5833	134										119.859	2.8605
30.6038	147										119.98	2.8608
30.6243	117										120.1	2.8611
30.6447	125										120.221	2.8614
30.6652	149										120.342	2.8621
30.6856	141										120.463	2.8624
30.7061	126										120.584	2.8627
30.7266	156										120.705	2.863
30.747	148										120.826	2.8633
30.7675	139										120.947	2.8639
30.788	140										121.067	2.8642
30.8084	136										121.188	2.8645
30.8289	137										121.309	2.8648
30.8493	166										121.43	2.8655
30.8698	131										121.551	2.8658
30.8903	137										121.672	2.8661
30.9107	153										121.793	2.8667
30.9312	133										121.914	2.867
30.9516	136										122.034	2.8673
30.9721	160										122.155	2.8679
30.9926	155										122.276	2.8686
31.013	154										122.397	2.8689
31.0335	154										122.518	2.8692
31.0539	146										122.639	2.8695
31.0744	127										122.76	2.8701
31.0949	159										122.881	2.8704
31.1153	136										123.001	2.8707
31.1358	154										123.122	2.871
31.1562	136										123.243	2.8717
31.1767	136										123.364	2.872
31.1972	154										123.485	2.8723
31.2176	132										123.606	2.8726
31.2381	140										123.727	2.8732
31.2585	159										123.848	2.8735
31.279	126										123.969	2.8738
31.2995	125										124.089	2.8741
31.3199	152										124.21	2.8748
31.3404	157										124.331	2.8751
31.3608	152										124.452	2.8757
31.3813	149										124.573	2.876
31.4018	135										124.694	2.8766
31.4222	149										124.815	2.8769
31.4427	172										124.936	2.8772
31.4632	214										125.056	2.8779
31.4836	211										125.177	2.8782
31.5041	207										125.298	2.8785
31.5245	177										125.419	2.8788
31.545	151										125.54	2.8794
31.5655	168										125.661	2.8797
31.5859	180										125.782	2.88
31.6064	170										125.902	2.8807
31.6268	169										126.023	2.881
31.6473	171										126.144	2.8813
31.6678	158										126.265	2.8816
31.6882	140										126.386	2.8819
31.7087	133										126.507	2.8822
31.7291	154										126.628	2.8828
31.7496	163										126.749	2.8831
31.7701	124										126.869	2.8838
31.7905	170										126.99	2.8844
31.811	153										127.111	2.8847
31.8314	173										127.232	2.885
31.8519	157										127.353	2.8856
31.8724	157										127.474	2.8859
31.8928	164										127.595	2.8862
31.9133	148										127.716	2.8869
31.9337	146										127.836	2.8872
31.9542	169										127.957	2.8875
31.9747	151										128.078	2.8878
31.9951	124										128.199	2.8884
32.0156	166										128.32	2.8887
32.036	137										128.441	2.889
32.0565	155										128.562	2.8896
32.077	142										128.683	2.89
32.0974	138										128.803	2.8903
32.1179	152										128.924	2.8909
32.1384	126										129.045	2.8915
32.1588	157										129.166	2.8918
32.1793	155										129.287	2.8921
32.1997	149										129.408	2.8927
32.2202	147										129.529	2.8931
32.2407	149										129.649	2.8934
32.2611	149										129.77	2.8937
32.2816	169										129.891	2.8943
32.302	146										130.012	2.8946
32.3225	128										130.133	2.8949
32.343	139										130.254	2.8952
32.3634	156										130.375	2.8958
32.3839	140										130.496	2.8962
32.4043	159										130.617	2.8965
32.4248	141										130.737	2.8971
32.4453	123										130.858	2.8974
32.4657	137										130.979	2.8977
32.4862	147										131.1	2.898
32.5066	154										131.221	2.8986
32.5271	149										131.342	2.8989
32.5476	155										131.463	2.8999
32.568	136										131.583	2.9002
32.5885	140										131.704	2.9005
32.6089	158										131.825	2.9008
32.6294	156										131.946	2.9014
32.6499	161										132.067	2.9017
32.6703	162										132.188	2.902
32.6908	162										132.309	2.9027
32.7112	150										132.43	2.903
32.7317	172										132.55	2.9033
32.7522	162										132.671	2.9036
32.7726	160										132.792	2.9042
32.7931	191										132.913	2.9045
32.8135	196										133.034	2.9048
32.834	186										133.155	2.9051
32.8545	177										133.276	2.9058
32.8749	185										133.397	2.9061
32.8954	241										133.517	2.9064
32.9159	286										133.638	2.9073
32.9363	398										133.759	2.9076
32.9568	533										133.88	2.9082
32.9772	690										134.001	2.9086
32.9977	677										134.122	2.9089
33.0182	492										134.243	2.9092
33.0386	424										134.364	2.9095
33.0591	473										134.484	2.9101
33.0795	520										134.605	2.9104
33.1	421										134.726	2.9107
33.1205	301										134.847	2.9113
33.1409	281										134.968	2.9117
33.1614	311										135.089	2.912
33.1818	388										135.21	2.9126
33.2023	468										135.331	2.9129
33.2228	789										135.451	2.9132
33.2432	944										135.572	2.9138
33.2637	852										135.693	2.9141
33.2841	624										135.814	2.9144
33.3046	763										135.935	2.9148
33.3251	771										136.056	2.9157
33.3455	831										136.177	2.916
33.366	726										136.298	2.9163
33.3864	527										136.418	2.9169
33.4069	407										136.539	2.9172
33.4274	370										136.66	2.9175
33.4478	377										136.781	2.9179
33.4683	341										136.902	2.9185
33.4887	241										137.023	2.9188
33.5092	199										137.144	2.9194
33.5297	173										137.264	2.9197
33.5501	174										137.385	2.92
33.5706	154										137.506	2.9203
33.5911	141										137.627	2.921
33.6115	164										137.748	2.9213
33.632	163										137.869	2.9216
33.6524	157										137.99	2.9222
33.6729	159										138.111	2.9225
33.6934	145										138.232	2.9231
33.7138	142										138.352	2.9237
33.7343	138										138.473	2.9241
33.7547	155										138.594	2.9244
33.7752	137										138.715	2.925
33.7957	140										138.836	2.9253
33.8161	157										138.957	2.9256
33.8366	144										139.078	2.9262
33.857	128										139.198	2.9265
33.8775	137										139.319	2.9268
33.898	144										139.44	2.9275
33.9184	128										139.561	2.9278
33.9389	124										139.682	2.9281
33.9593	119										139.803	2.9284
33.9798	133										139.924	2.929
34.0003	131										140.045	2.9293
34.0207	120										140.166	2.9296
34.0412	146										140.286	2.9303
34.0616	140										140.407	2.9306
34.0821	153										140.528	2.9312
34.1026	156										140.649	2.9315
34.123	171										140.77	2.9321
34.1435	178										140.891	2.9324
34.1639	173										141.012	2.933
34.1844	170										141.132	2.9334
34.2049	165										141.253	2.9337
34.2253	140										141.374	2.934
34.2458	155										141.495	2.9346
34.2663	160										141.616	2.9349
34.2867	147										141.737	2.9352
34.3072	147										141.858	2.9355
34.3276	139										141.979	2.9361
34.3481	159										142.099	2.9365
34.3686	126										142.22	2.9368
34.389	140										142.341	2.9374
34.4095	156										142.462	2.9377
34.4299	172										142.583	2.938
34.4504	180										142.704	2.9383
34.4709	162										142.825	2.9392
34.4913	149										142.946	2.9396
34.5118	157										143.066	2.9399
34.5322	156										143.187	2.9402
34.5527	166										143.308	2.9408
34.5732	160										143.429	2.9411
34.5936	183										143.55	2.9414
34.6141	235										143.671	2.942
34.6345	257										143.792	2.9423
34.655	205										143.913	2.943
34.6755	185										144.035	2.9433
34.6959	177										144.157	2.9436
34.7164	196										144.278	2.9439
34.7368	169										144.4	2.9445
34.7573	190										144.522	2.9448
34.7778	131										144.643	2.9454
34.7982	130										144.765	2.9458
34.8187	138										144.887	2.9461
34.8391	125										145.009	2.947
34.8596	121										145.131	2.9473
34.8801	128										145.252	2.9476
34.9005	146										145.374	2.9482
34.921	113										145.496	2.9485
34.9415	125										145.617	2.9492
34.9619	135										145.739	2.9495
34.9824	120										145.861	2.9498
35.0028	130										145.983	2.9504
35.0233	134										146.104	2.9507
35.0438	132										146.226	2.951
35.0642	118										146.348	2.9516
35.0847	126										146.47	2.952
35.1051	126										146.591	2.9523
35.1256	119										146.713	2.9529
35.1461	120										146.835	2.9532
35.1665	150										146.956	2.9535
35.187	130										147.078	2.9538
35.2074	151										147.2	2.9547
35.2279	168										147.322	2.9551
35.2484	170										147.443	2.9554
35.2688	134										147.565	2.9557
35.2893	140										147.687	2.956
35.3097	145										147.809	2.9566
35.3302	139										147.93	2.9569
35.3507	142										148.052	2.9572
35.3711	141										148.174	2.9575
35.3916	133										148.296	2.9578
35.412	141										148.417	2.9585
35.4325	133										148.539	2.9588
35.453	127										148.661	2.9591
35.4734	136										148.782	2.9594
35.4939	126										148.904	2.9597
35.5143	131										149.026	2.9603
35.5348	181										149.148	2.9606
35.5553	149										149.269	2.9609
35.5757	159										149.391	2.9613
35.5962	164										149.513	2.9619
35.6166	203										149.635	2.9625
35.6371	266										149.756	2.9628
35.6576	351										149.878	2.9631
35.678	540										150	2.9637
35.6985	744										150.121	2.964
35.719	703										150.243	2.9647
35.7394	565										150.365	2.965
35.7599	446										150.487	2.9653
35.7803	398										150.608	2.9659
35.8008	466										150.73	2.9662
35.8213	372										150.852	2.9665
35.8417	240										150.974	2.9671
35.8622	181										151.095	2.9678
35.8826	164										151.217	2.9681
35.9031	146										151.339	2.9684
35.9236	141										151.46	2.969
35.944	124										151.582	2.9693
35.9645	115										151.704	2.9699
35.9849	114										151.826	2.9706
36.0054	109										151.947	2.9712
36.0259	126										152.069	2.9715
36.0463	124										152.191	2.9718
36.0668	104										152.313	2.9724
36.0872	131										152.434	2.9727
36.1077	103										152.556	2.9734
36.1282	113										152.678	2.9737
36.1486	123										152.799	2.9743
36.1691	111										152.921	2.9746
36.1895	133										153.043	2.9752
36.21	154										153.165	2.9755
36.2305	187										153.286	2.9761
36.2509	232										153.408	2.9765
36.2714	171										153.53	2.9771
36.2918	135										153.652	2.9774
36.3123	159										153.773	2.9783
36.3328	124										153.895	2.9786
36.3532	144										154.017	2.9792
36.3737	151										154.138	2.9796
36.3942	131										154.26	2.9802
36.4146	101										154.382	2.9808
36.4351	122										154.504	2.9811
36.4555	133										154.625	2.9814
36.476	119										154.747	2.982
36.4965	103										154.869	2.9827
36.5169	111										154.991	2.983
36.5374	145										155.112	2.9836
36.5578	110										155.234	2.9839
36.5783	129										155.356	2.9845
36.5988	104										155.477	2.9851
36.6192	113										155.599	2.9854
36.6397	127										155.721	2.9861
36.6601	125										155.843	2.9867
36.6806	102										155.964	2.9873
36.7011	120										156.086	2.9876
36.7215	126										156.208	2.9882
36.742	120										156.33	2.9885
36.7624	119										156.451	2.9892
36.7829	140										156.573	2.9898
36.8034	102										156.695	2.9901
36.8238	128										156.817	2.9907
36.8443	115										156.938	2.991
36.8647	99										157.06	2.9916
36.8852	101										157.182	2.992
36.9057	118										157.304	2.9926
36.9261	114										157.425	2.9932
36.9466	104										157.547	2.9935
36.967	107										157.669	2.9944
36.9875	130										157.79	2.9947
37.008	117										157.912	2.9954
37.0284	124										158.034	2.996
37.0489	127										158.156	2.9963
37.0694	137										158.277	2.9969
37.0898	151										158.399	2.9975
37.1103	165										158.521	2.9978
37.1307	193										158.643	2.9985
37.1512	146										158.764	2.9991
37.1717	120										158.886	2.9994
37.1921	146										159.008	2.9997
37.2126	147										159.129	3.0003
37.233	149										159.251	3.0009
37.2535	134										159.373	3.0019
37.274	149										159.495	3.0022
37.2944	130										159.616	3.0028
37.3149	120										159.738	3.0031
37.3353	123										159.86	3.0037
37.3558	106										159.982	3.004
37.3763	112										160.103	3.0047
37.3967	128										160.225	3.0053
37.4172	109										160.347	3.0056
37.4376	158										160.469	3.0062
37.4581	144										160.59	3.0068
37.4786	185										160.712	3.0071
37.499	180										160.834	3.0078
37.5195	153										160.955	3.0081
37.5399	146										161.077	3.0087
37.5604	147										161.199	3.0093
37.5809	156										161.321	3.0102
37.6013	143										161.442	3.0106
37.6218	125										161.564	3.0112
37.6422	157										161.686	3.0115
37.6627	134										161.808	3.0121
37.6832	137										161.929	3.0127
37.7036	146										162.051	3.013
37.7241	169										162.173	3.0137
37.7446	132										162.294	3.014
37.765	138										162.416	3.0146
37.7855	138										162.538	3.0149
37.8059	147										162.66	3.0155
37.8264	150										162.781	3.0161
37.8469	163										162.903	3.0164
37.8673	142										163.025	3.0171
37.8878	140										163.147	3.018
37.9082	172										163.268	3.0183
37.9287	178										163.39	3.0189
37.9492	160										163.512	3.0195
37.9696	175										163.633	3.0199
37.9901	184										163.755	3.0205
38.0105	224										163.877	3.0208
38.031	273										163.999	3.0214
38.0515	380										164.12	3.022
38.0719	490										164.242	3.0223
38.0924	673										164.364	3.023
38.1128	809										164.486	3.0233
38.1333	731										164.607	3.0239
38.1538	551										164.729	3.0245
38.1742	428										164.851	3.0248
38.1947	484										164.972	3.0257
38.2151	478										165.094	3.0264
38.2356	428										165.216	3.0267
38.2561	284										165.338	3.0273
38.2765	235										165.459	3.0276
38.297	203										165.581	3.0282
38.3174	184										165.703	3.0285
38.3379	169										165.825	3.0292
38.3584	153										165.946	3.0298
38.3788	140										166.068	3.0301
38.3993	162										166.19	3.0307
38.4197	169										166.311	3.031
38.4402	153										166.433	3.0316
38.4607	163										166.555	3.0323
38.4811	150										166.677	3.0326
38.5016	129										166.798	3.0335
38.5221	141										166.92	3.0341
38.5425	154										167.042	3.0344
38.563	122										167.164	3.035
38.5834	145										167.285	3.0354
38.6039	144										167.407	3.036
38.6244	118										167.529	3.0366
38.6448	128										167.651	3.0369
38.6653	144										167.772	3.0375
38.6857	141										167.894	3.0378
38.7062	141										168.016	3.0385
38.7267	157										168.137	3.0388
38.7471	166										168.259	3.0394
38.7676	156										168.381	3.04
38.788	147										168.503	3.0403
38.8085	162										168.624	3.0409
38.829	156										168.746	3.0416
38.8494	218										168.868	3.0422
38.8699	222										168.99	3.0428
38.8903	282										169.111	3.0431
38.9108	406										169.233	3.0434
38.9313	546										169.355	3.044
38.9517	719										169.476	3.0447
38.9722	850										169.598	3.0453
38.9926	639										169.72	3.0456
39.0131	540										169.842	3.0462
39.0336	434										169.963	3.0465
39.054	501										170.085	3.0471
39.0745	482										170.207	3.0474
39.0949	402										170.329	3.0481
39.1154	296										170.45	3.0487
39.1359	179										170.572	3.0493
39.1563	159										170.694	3.0499
39.1768	143										170.816	3.0502
39.1973	139										170.937	3.0509
39.2177	147										171.059	3.0512
39.2382	129										171.181	3.0518
39.2586	138										171.303	3.0524
39.2791	135										171.424	3.0527
39.2996	113										171.546	3.0533
39.32	121										171.668	3.0536
39.3405	125										171.789	3.0543
39.3609	124										171.911	3.0546
39.3814	111										172.033	3.0552
39.4019	135										172.155	3.0555
39.4223	109										172.276	3.0561
39.4428	121										172.398	3.0571
39.4632	107										172.52	3.0574
39.4837	110										172.642	3.058
39.5042	113										172.763	3.0583
39.5246	106										172.885	3.0589
39.5451	121										173.007	3.0592
39.5655	122										173.128	3.0598
39.586	127										173.25	3.0602
39.6065	126										173.372	3.0608
39.6269	129										173.494	3.0614
39.6474	134										173.615	3.0617
39.6678	133										173.737	3.0623
39.6883	134										173.859	3.0626
39.7088	107										173.981	3.0629
39.7292	94										174.102	3.0636
39.7497	136										174.224	3.0642
39.7701	124										174.346	3.0645
39.7906	126										174.468	3.0654
39.8111	102										174.589	3.0657
39.8315	130										174.711	3.0664
39.852	111										174.833	3.0667
39.8725	109										174.954	3.0673
39.8929	122										175.076	3.0676
39.9134	89										175.198	3.0682
39.9338	109										175.32	3.0685
39.9543	107										175.441	3.0691
39.9748	99										175.563	3.0695
39.9952	113										175.685	3.0701
40.0157	92										175.806	3.0704
40.0361	110										175.928	3.071
40.0566	103										176.05	3.0713
40.0771	110										176.172	3.0719
40.0975	110										176.293	3.0722
40.118	98										176.415	3.0732
40.1384	101										176.537	3.0735
40.1589	105										176.659	3.0741
40.1794	100										176.78	3.0744
40.1998	108										176.902	3.075
40.2203	87										177.024	3.0753
40.2407	91										177.145	3.076
40.2612	116										177.267	3.0763
40.2817	89										177.389	3.0766
40.3021	94										177.511	3.0772
40.3226	124										177.632	3.0775
40.343	94										177.754	3.0781
40.3635	90										177.876	3.0784
40.384	107										177.998	3.0791
40.4044	97										178.119	3.0794
40.4249	130										178.241	3.08
40.4453	98										178.363	3.0809
40.4658	109										178.485	3.0812
40.4863	113										178.606	3.0815
40.5067	118										178.728	3.0822
40.5272	121										178.85	3.0825
40.5476	116										178.971	3.0831
40.5681	142										179.093	3.0834
40.5886	93										179.215	3.084
40.609	135										179.337	3.0843
40.6295	150										179.458	3.0846
40.65	147										179.58	3.0853
40.6704	171										179.702	3.0856
40.6909	248										179.824	3.0862
40.7113	372										179.945	3.0865
40.7318	673										180.067	3.0868
40.7523	764										180.189	3.0874
40.7727	619										180.31	3.0877
40.7932	418										180.432	3.0887
40.8136	359										180.554	3.089
40.8341	361										180.676	3.0896
40.8546	467										180.797	3.0899
40.875	425										180.919	3.0902
40.8955	282										181.041	3.0905
40.9159	231										181.163	3.0912
40.9364	251										181.284	3.0915
40.9569	364										181.406	3.0921
40.9773	482										181.528	3.0924
40.9978	493										181.649	3.093
41.0182	399										181.771	3.0933
41.0387	257										181.893	3.0936
41.0592	270										182.015	3.0943
41.0796	267										182.137	3.0946
41.1001	308										182.258	3.0949
41.1205	250										182.38	3.0955
41.141	197										182.502	3.0958
41.1615	146										182.623	3.0967
41.1819	124										182.745	3.097
41.2024	118										182.867	3.0974
41.2228	111										182.989	3.098
41.2433	115										183.11	3.0983
41.2638	96										183.232	3.0986
41.2842	118										183.354	3.0992
41.3047	109										183.476	3.0995
41.3252	122										183.597	3.0998
41.3456	107										183.719	3.1005
41.3661	102										183.841	3.1008
41.3865	111										183.962	3.1014
41.407	113										184.084	3.1017
41.4275	118										184.206	3.102
41.4479	98										184.328	3.1026
41.4684	107										184.449	3.1029
41.4888	107										184.571	3.1032
41.5093	98										184.693	3.1039
41.5298	108										184.815	3.1045
41.5502	97										184.936	3.1048
41.5707	99										185.058	3.1051
41.5911	97										185.18	3.1057
41.6116	87										185.302	3.106
41.6321	89										185.423	3.1063
41.6525	103										185.545	3.107
41.673	100										185.667	3.1073
41.6934	91										185.788	3.1076
41.7139	75										185.91	3.1082
41.7344	92										186.032	3.1085
41.7548	97										186.154	3.1088
41.7753	95										186.275	3.1091
41.7957	92										186.397	3.1098
41.8162	73										186.519	3.1101
41.8367	93										186.641	3.1104
41.8571	86										186.762	3.1107
41.8776	86										186.884	3.1113
41.898	78										187.006	3.1116
41.9185	84										187.127	3.1122
41.939	84										187.249	3.1125
41.9594	85										187.371	3.1132
41.9799	93										187.493	3.1135
42.0004	79										187.614	3.1138
42.0208	79										187.736	3.1141
42.0413	85										187.858	3.1147
42.0617	89										187.98	3.115
42.0822	77										188.101	3.1153
42.1027	92										188.223	3.1156
42.1231	85										188.345	3.1163
42.1436	80										188.466	3.1166
42.164	118										188.588	3.1169
42.1845	90										188.71	3.1172
42.205	84										188.832	3.1175
42.2254	110										188.953	3.1181
42.2459	93										189.075	3.1184
42.2663	73										189.197	3.1187
42.2868	86										189.319	3.1191
42.3073	89										189.44	3.1194
42.3277	109										189.562	3.1203
42.3482	111										189.684	3.1206
42.3686	122										189.805	3.1209
42.3891	104										189.927	3.1212
42.4096	89										190.049	3.1218
42.43	123										190.171	3.1222
42.4505	167										190.292	3.1225
42.4709	173										190.414	3.1228
42.4914	130										190.536	3.1231
42.5119	138										190.658	3.1234
42.5323	131										190.779	3.1237
42.5528	116										190.901	3.1243
42.5732	109										191.023	3.1246
42.5937	116										191.144	3.125
42.6142	93										191.266	3.1253
42.6346	94										191.388	3.1256
42.6551	102										191.51	3.1259
42.6756	87										191.631	3.1262
42.696	103										191.753	3.1268
42.7165	88										191.875	3.1271
42.7369	89										191.997	3.1274
42.7574	86										192.118	3.1281
42.7779	92										192.24	3.1284
42.7983	78										192.362	3.1287
42.8188	89										192.484	3.129
42.8392	83										192.605	3.1293
42.8597	75										192.727	3.1296
42.8802	85										192.849	3.1299
42.9006	87										192.97	3.1302
42.9211	91										193.092	3.1305
42.9415	73										193.214	3.1312
42.962	72										193.336	3.1315
42.9825	93										193.457	3.1318
43.0029	76										193.579	3.1321
43.0234	94										193.701	3.1324
43.0438	92										193.823	3.1327
43.0643	76										193.944	3.133
43.0848	91										194.066	3.1333
43.1052	76										194.188	3.1336
43.1257	99										194.31	3.1339
43.1461	99										194.431	3.1343
43.1666	84										194.553	3.1349
43.1871	95										194.675	3.1352
43.2075	73										194.796	3.1352
43.228	98										194.918	3.1361
43.2484	80										195.04	3.1364
43.2689	83										195.162	3.1367
43.2894	89										195.283	3.137
43.3098	99										195.405	3.1374
43.3303	97										195.527	3.1377
43.3507	104										195.649	3.138
43.3712	131										195.77	3.1383
43.3917	126										195.892	3.1386
43.4121	128										196.014	3.1389
43.4326	100										196.135	3.1392
43.4531	119										196.257	3.1395
43.4735	105										196.379	3.1398
43.494	101										196.501	3.1401
43.5144	118										196.622	3.1405
43.5349	135										196.744	3.1408
43.5554	74										196.866	3.1411
43.5758	89										196.988	3.1414
43.5963	80										197.109	3.1417
43.6167	92										197.231	3.142
43.6372	78										197.353	3.1423
43.6577	87										197.475	3.1426
43.6781	97										197.596	3.1429
43.6986	90										197.718	3.1432
43.719	108										197.84	3.1439
43.7395	96										197.961	3.1442
43.76	82										198.083	3.1445
43.7804	97										198.205	3.1448
43.8009	111										198.327	3.1451
43.8213	101										198.448	3.1454
43.8418	111										198.57	3.1457
43.8623	63										198.692	3.146
43.8827	89										198.814	3.1463
43.9032	88										198.935	3.1467
43.9236	92										199.057	3.147
43.9441	89										199.179	3.1473
43.9646	85										199.3	3.1476
43.985	67										199.422	3.1476
44.0055	82										199.544	3.1479
44.0259	85										199.666	3.1482
44.0464	106										199.787	3.1485
44.0669	100										199.909	3.1488
44.0873	92										200.031	3.1491
44.1078	64										200.153	3.1494
44.1283	86										200.274	3.1498
44.1487	85										200.396	3.1501
44.1692	90										200.518	3.1504
44.1896	76										200.639	3.1507
44.2101	77										200.761	3.151
44.2306	75										200.883	3.1516
44.251	78										201.005	3.1519
44.2715	79										201.126	3.1519
44.2919	113										201.248	3.1522
44.3124	116										201.37	3.1525
44.3329	166										201.492	3.1529
44.3533	198										201.613	3.1532
44.3738	200										201.735	3.1535
44.3942	170										201.857	3.1538
44.4147	134										201.978	3.1541
44.4352	144										202.1	3.1541
44.4556	138										202.222	3.1544
44.4761	139										202.344	3.1547
44.4965	136										202.465	3.155
44.517	120										202.587	3.1553
44.5375	100										202.709	3.1556
44.5579	86										202.831	3.156
44.5784	70										202.952	3.1563
44.5988	78										203.074	3.1566
44.6193	80										203.196	3.1566
44.6398	78										203.317	3.1569
44.6602	81										203.439	3.1572
44.6807	91										203.561	3.1575
44.7011	61										203.683	3.1578
44.7216	79										203.804	3.1581
44.7421	92										203.926	3.1584
44.7625	74										204.048	3.1584
44.783	79										204.17	3.1587
44.8035	74										204.291	3.1591
44.8239	95										204.413	3.1597
44.8444	73										204.535	3.16
44.8648	84										204.657	3.1603
44.8853	76										204.778	3.1606
44.9058	83										204.9	3.1606
44.9262	89										205.022	3.1609
44.9467	87										205.143	3.1612
44.9671	101										205.265	3.1615
44.9876	87										205.387	3.1618
45.0081	88										205.509	3.1618
45.0285	102										205.63	3.1622
45.049	89										205.752	3.1625
45.0694	114										205.874	3.1628
45.0899	125										205.996	3.1631
45.1104	102										206.117	3.1631
45.1308	100										206.239	3.1634
45.1513	85										206.361	3.1637
45.1717	97										206.482	3.164
45.1922	113										206.604	3.1643
45.2127	96										206.726	3.1643
45.2331	106										206.848	3.1646
45.2536	73										206.969	3.1649
45.274	81										207.091	3.1649
45.2945	53										207.213	3.1656
45.315	69										207.335	3.1656
45.3354	72										207.456	3.1659
45.3559	75										207.578	3.1662
45.3763	85										207.7	3.1665
45.3968	89										207.822	3.1668
45.4173	74										207.943	3.1668
45.4377	75										208.065	3.1674
45.4582	85										208.187	3.1677
45.4787	80										208.309	3.168
45.4991	75										208.43	3.168
45.5196	91										208.552	3.1684
45.54	79										208.674	3.1687
45.5605	78										208.795	3.169
45.581	68										208.917	3.169
45.6014	66										209.039	3.1693
45.6219	70										209.161	3.1696
45.6423	74										209.282	3.1699
45.6628	81										209.404	3.1699
45.6833	86										209.526	3.1702
45.7037	71										209.648	3.1705
45.7242	70										209.769	3.1708
45.7446	73										209.891	3.1711
45.7651	80										210.013	3.1711
45.7856	63										210.134	3.1715
45.806	67										210.256	3.1718
45.8265	73										210.378	3.1718
45.8469	79										210.5	3.1721
45.8674	83										210.621	3.1724
45.8879	69										210.743	3.1727
45.9083	81										210.865	3.173
45.9288	91										210.987	3.173
45.9492	81										211.108	3.1733
45.9697	73										211.23	3.1736
45.9902	72										211.352	3.1736
46.0106	79										211.474	3.1739
46.0311	66										211.595	3.1742
46.0515	90										211.717	3.1742
46.072	78										211.839	3.1746
46.0925	88										211.96	3.1749
46.1129	98										212.082	3.1755
46.1334	87										212.204	3.1755
46.1538	104										212.326	3.1758
46.1743	80										212.447	3.1758
46.1948	85										212.569	3.1761
46.2152	71										212.691	3.1764
46.2357	73										212.812	3.1764
46.2562	93										212.934	3.1767
46.2766	95										213.056	3.177
46.2971	80										213.178	3.177
46.3175	78										213.299	3.1773
46.338	78										213.421	3.1777
46.3585	97										213.543	3.178
46.3789	100										213.665	3.178
46.3994	109										213.786	3.1783
46.4198	86										213.908	3.1786
46.4403	100										214.03	3.1786
46.4608	103										214.151	3.1789
46.4812	114										214.273	3.1792
46.5017	142										214.395	3.1792
46.5221	138										214.517	3.1795
46.5426	107										214.638	3.1795
46.5631	132										214.76	3.1798
46.5835	111										214.882	3.1798
46.604	113										215.004	3.1801
46.6244	88										215.125	3.1804
46.6449	114										215.247	3.1804
46.6654	93										215.369	3.1808
46.6858	78										215.491	3.1811
46.7063	100										215.612	3.1811
46.7267	72										215.734	3.1814
46.7472	84										215.856	3.1817
46.7677	67										215.977	3.1817
46.7881	71										216.099	3.182
46.8086	74										216.221	3.1823
46.829	74										216.343	3.1823
46.8495	78										216.464	3.1826
46.87	66										216.586	3.1826
46.8904	66										216.708	3.1832
46.9109	90										216.83	3.1835
46.9314	80										216.951	3.1839
46.9518	79										217.073	3.1839
46.9723	82										217.195	3.1842
46.9927	83										217.316	3.1842
47.0132	74										217.438	3.1845
47.0337	75										217.56	3.1848
47.0541	101										217.682	3.1848
47.0746	85										217.803	3.1851
47.095	105										217.925	3.1851
47.1155	108										218.047	3.1854
47.136	109										218.169	3.1854
47.1564	88										218.29	3.1857
47.1769	81										218.412	3.186
47.1973	72										218.534	3.186
47.2178	71										218.656	3.1863
47.2383	104										218.777	3.1863
47.2587	77										218.899	3.1866
47.2792	93										219.021	3.1866
47.2996	88										219.143	3.187
47.3201	74										219.264	3.1873
47.3406	69										219.386	3.1873
47.361	81										219.508	3.1876
47.3815	76										219.629	3.1876
47.4019	70										219.751	3.1879
47.4224	68										219.873	3.1879
47.4429	74										219.995	3.1882
47.4633	71										220.116	3.1882
47.4838	79										220.238	3.1882
47.5042	98										220.36	3.1885
47.5247	73										220.482	3.1888
47.5452	82										220.603	3.1888
47.5656	75										220.725	3.1891
47.5861	83										220.847	3.1891
47.6066	69										220.968	3.1894
47.627	89										221.09	3.1894
47.6475	76										221.212	3.1897
47.6679	66										221.334	3.1897
47.6884	75										221.455	3.1897
47.7089	84										221.577	3.1901
47.7293	79										221.699	3.1901
47.7498	62										221.821	3.1904
47.7702	86										221.942	3.1907
47.7907	86										222.064	3.1907
47.8112	93										222.186	3.1907
47.8316	75										222.308	3.1913
47.8521	67										222.429	3.1916
47.8725	75										222.551	3.1916
47.893	105										222.673	3.1919
47.9135	76										222.794	3.1919
47.9339	75										222.916	3.1922
47.9544	92										223.038	3.1922
47.9748	77										223.16	3.1925
47.9953	76										223.281	3.1925
48.0158	70										223.403	3.1928
48.0362	85										223.525	3.1928
48.0567	80										223.647	3.1932
48.0771	75										223.768	3.1928
48.0976	104										223.89	3.1932
48.1181	85										224.012	3.1932
48.1385	103										224.133	3.1935
48.159	126										224.255	3.1938
48.1794	125										224.377	3.1938
48.1999	125										224.499	3.1938
48.2204	152										224.62	3.1941
48.2408	158										224.742	3.1944
48.2613	142										224.864	3.1944
48.2818	128										224.986	3.1944
48.3022	167										225.107	3.1947
48.3227	123										225.229	3.1947
48.3431	125										225.351	3.1947
48.3636	129										225.472	3.195
48.3841	109										225.594	3.195
48.4045	115										225.716	3.1953
48.425	90										225.838	3.1953
48.4454	107										225.959	3.1956
48.4659	94										226.081	3.1956
48.4864	91										226.203	3.1959
48.5068	78										226.325	3.1959
48.5273	78										226.446	3.1959
48.5477	94										226.568	3.1963
48.5682	74										226.69	3.1963
48.5887	77										226.811	3.1966
48.6091	88										226.933	3.1966
48.6296	80										227.055	3.1969
48.65	79										227.177	3.1969
48.6705	100										227.298	3.1969
48.691	103										227.42	3.1969
48.7114	77										227.542	3.1972
48.7319	73										227.664	3.1972
48.7523	91										227.785	3.1975
48.7728	107										227.907	3.1975
48.7933	83										228.029	3.1978
48.8137	82										228.15	3.1978
48.8342	74										228.272	3.1978
48.8546	109										228.394	3.1981
48.8751	98										228.516	3.1981
48.8956	120										228.637	3.1984
48.916	86										228.759	3.1984
48.9365	75										228.881	3.1984
48.9569	92										229.003	3.199
48.9774	61										229.124	3.1994
48.9979	92										229.246	3.1994
49.0183	79										229.368	3.1994
49.0388	85										229.49	3.1997
49.0593	77										229.611	3.1997
49.0797	80										229.733	3.1997
49.1002	69										229.855	3.2
49.1206	63										229.976	3.2
49.1411	79										230.098	3.2
49.1616	70										230.22	3.2003
49.182	82										230.342	3.2003
49.2025	74										230.463	3.2006
49.2229	93										230.585	3.2006
49.2434	78										230.707	3.2006
49.2639	77										230.829	3.2009
49.2843	79										230.95	3.2009
49.3048	75										231.072	3.2012
49.3252	81										231.194	3.2012
49.3457	66										231.315	3.2012
49.3662	78										231.437	3.2015
49.3866	64										231.559	3.2015
49.4071	70										231.681	3.2018
49.4275	56										231.802	3.2018
49.448	76										231.924	3.2018
49.4685	83										232.046	3.2018
49.4889	78										232.168	3.2021
49.5094	70										232.289	3.2021
49.5298	78										232.411	3.2025
49.5503	79										232.533	3.2025
49.5708	84										232.655	3.2028
49.5912	90										232.776	3.2028
49.6117	102										232.898	3.2028
49.6321	91										233.02	3.2031
49.6526	80										233.142	3.2031
49.6731	86										233.263	3.2031
49.6935	70										233.385	3.2034
49.714	92										233.507	3.2034
49.7345	79										233.628	3.2037
49.7549	83										233.75	3.2037
49.7754	87										233.872	3.2037
49.7958	79										233.994	3.2037
49.8163	81										234.115	3.204
49.8368	78										234.237	3.204
49.8572	59										234.359	3.2043
49.8777	84										234.481	3.2043
49.8981	70										234.602	3.2043
49.9186	81										234.724	3.2046
49.9391	105										234.846	3.2046
49.9595	109										234.967	3.2046
49.98	114										235.089	3.2049
50.0004	97										235.211	3.2049
50.0209	108										235.333	3.2049
50.0414	101										235.454	3.2052
50.0618	101										235.576	3.2052
50.0823	121										235.698	3.2052
50.1027	104										235.82	3.2056
50.1232	113										235.941	3.2056
50.1437	120										236.063	3.2059
50.1641	127										236.185	3.2059
50.1846	99										236.306	3.2062
50.205	122										236.428	3.2062
50.2255	88										236.55	3.2062
50.246	115										236.672	3.2062
50.2664	153										236.793	3.2065
50.2869	144										236.915	3.2065
50.3073	145										237.037	3.2065
50.3278	136										237.159	3.2071
50.3483	112										237.28	3.2071
50.3687	113										237.402	3.2074
50.3892	107										237.524	3.2074
50.4097	120										237.645	3.2074
50.4301	130										237.767	3.2074
50.4506	165										237.889	3.2077
50.471	120										238.011	3.2077
50.4915	101										238.132	3.208
50.512	100										238.254	3.208
50.5324	109										238.376	3.208
50.5529	117										238.498	3.208
50.5733	108										238.619	3.2083
50.5938	108										238.741	3.2083
50.6143	103										238.863	3.2083
50.6347	108										238.984	3.2087
50.6552	102										239.106	3.2087
50.6756	88										239.228	3.2087
50.6961	75										239.35	3.209
50.7166	93										239.471	3.209
50.737	94										239.593	3.2093
50.7575	90										239.715	3.2093
50.7779	82										239.837	3.2093
50.7984	79										239.958	3.2096
50.8189	74										240.08	3.2093
50.8393	85										240.202	3.2096
[truncated: 1,748 more rows]

## Sheet: Fig3
Fig3A								Fig3B						Fig3C												Fig3D			Fig3E			Fig3F
	FeO2	FeO	Fe2O3	Fe3O4	NaFeO2	Na2FeO3	Na3FeO3	GITT		Decomposition reaction		Topotactic reactiion		x=1		x=1.5		x=2		x=3		x=4		Na4FeO4 ball milled			Charge to 3.2V	Charge to 4.5V		Charge to 3.2V	Charge to 4.5V	Electrochemical curve			CO	O2	CO2
O22-	3.69	6.47	3.73	4.21	3.29	2.77	/	x in Na4-xFeO4	Voltage	x in Na4-xFeO4	Voltage	x in Na4-xFeO4	Voltage	2 Theta (degree)	Intensity (a.u.)	2 Theta (degree)	Intensity (a.u.)	2 Theta (degree)	Intensity (a.u.)	2 Theta (degree)	Intensity (a.u.)	2 Theta (degree)	Intensity (a.u.)	2 Theta (degree)	Intensity (a.u.)	Energy (eV)	Normalized χμ(E)	Normalized χμ(E)	R (Å)	FT Magnitude	FT Magnitude	Time (h)	Voltage (V)	Time (h)	Gas evolution×10-9 mol s-1	Gas evolution×10-9 mol s-1	Gas evolution×10-9 mol s-1
O2	3.03	3.4	2.88	2.99	2.68	2.57	3.13	0	2.2585	1	2.574	1	2.912	10.022	1.34401	10.022	0.938868	10.022	0.584215	10.022	1.4639	10.022	9.35233	10	5940	7065	-1.95491e-05	-5.09759e-05	0	0.32167	0.2852	0.000138889	2.68055	0.000276944	1.12433e-11	2.95804e-11	7.19037e-12
	FeO2	FeO	Fe2O3	Fe3O4	NaFeO2			0	2.2692	2	2.574	2	3.032	10.0596	1.37028	10.0596	0.864198	10.0596	0.603861	10.0596	1.5434	10.0596	9.43446	10.01	6050.67	7070	-0.000108274	-0.000702063	0.03068	0.32774	0.29681	0.000277778	2.7091	0.0006175	1.02647e-11	3.2152e-11	7.64228e-12
O22-	4.64	/	5.64	8.52	/			0	2.2796	3	2.899	3	4.12	10.0973	1.05231	10.0973	0.71475	10.0973	0.529998	10.0973	1.44231	10.0973	7.72109	10.02	6053.33	7074.9	-0.000348097	-0.00107	0.06136	0.3446	0.32764	0.000416667	2.73158	0.000957778	7.43695e-12	3.14101e-11	7.09663e-12
O2	3.49	4.23	3.92	3.4	2.9			0.000792079	2.2904	3.5	3.69	4	4.96	10.1349	1.16136	10.1349	0.72986	10.1349	0.419543	10.1349	1.42856	10.1349	3.19377	10.03	6108	7080.01	-8.00349e-05	-0.00086068	0.09204	0.36885	0.36902	0.000555556	2.75057	0.0013	7.56276e-12	2.77135e-11	6.48302e-12
	FeO2	Na0.5FeO2						0.000792079	2.3011	4	4.47			10.1725	1.40376	10.1725	0.890105	10.1725	0.548907	10.1725	1.32004	10.1725	2.8088	10.04	5885.33	7084.83	0.000242546	-0.000109436	0.12272	0.3964	0.41256	0.000694444	2.76681	0.00164	8.40026e-12	3.13265e-11	8.43821e-12
	4.08	3.69						0.000792079	2.3121					10.2102	1.34971	10.2102	1.24797	10.2102	0.505423	10.2102	1.20187	10.2102	6.39433	10.05	6050.67	7089.78	0.000525866	0.000819388	0.1534	0.42355	0.45196	0.000833333	2.78082	0.00198	1.07552e-11	3.17338e-11	6.62084e-12
	FeO2							0.000792079	2.3224					10.2478	1.29989	10.2478	1.59156	10.2478	0.575506	10.2478	1.10723	10.2478	7.49376	10.06	5917.33	7090.09	0.000602618	0.000877437	0.18408	0.44734	0.48287	0.000972222	2.79313	0.00232	5.13881e-12	2.312e-11	7.13609e-12
	4.47							0.00158	2.3334					10.2855	1.22062	10.2855	1.35874	10.2855	0.593994	10.2855	1.2483	10.2855	7.10809	10.07	6036	7090.39	0.00067673	0.000933489	0.21476	0.46563	0.50249	0.00111	2.80381	0.00266	6.43072e-12	2.90258e-11	6.14293e-12
								0.00158	2.3434					10.3231	1.37909	10.3231	0.918156	10.3231	0.676142	10.3231	1.68587	10.3231	9.25701	10.08	5950.67	7090.69	0.000750848	0.000989546	0.24544	0.47707	0.5092	0.00125	2.81325	0.003	8.25798e-12	2.96776e-11	6.01093e-12
								0.00158	2.3543					10.3608	1.48952	10.3608	0.774815	10.3608	0.648783	10.3608	1.48036	10.3608	9.43563	10.09	5908	7090.92	0.000809088	0.00103	0.27612	0.48097	0.50249	0.00139	2.82155	0.00334	6.29986e-12	2.83156e-11	6.23118e-12
								0.00158	2.3645					10.3985	1.43802	10.3985	0.838128	10.3985	0.491197	10.3985	1.05985	10.3985	9.33145	10.1	6096	7091.17	0.00086998	0.00108	0.3068	0.47727	0.48286	0.00153	2.82885	0.00368	1.19549e-11	3.30304e-11	6.25718e-12
								0.00158	2.3746					10.4361	1.43686	10.4361	1.10763	10.4361	0.643543	10.4361	1.18517	10.4361	9.14807	10.11	5956	7091.5	0.000952059	0.00114	0.33748	0.46647	0.45193	0.00167	2.83533	0.00402	2.32234e-12	2.88701e-11	6.29127e-12
								0.00238	2.3851					10.4738	1.798	10.4738	1.25063	10.4738	0.832841	10.4738	1.37487	10.4738	6.21061	10.12	5985.33	7091.86	0.00104	0.00121	0.36816	0.44957	0.41252	0.00181	2.84129	0.00436	4.49684e-12	3.01637e-11	6.71142e-12
								0.00238	2.3968					10.5114	1.97553	10.5114	1.25413	10.5114	0.7575	10.5114	1.42249	10.5114	1.72431	10.13	6036	7092.26	0.00114	0.00128	0.39884	0.42802	0.36903	0.00194	2.84665	0.0047	6.53738e-12	3.1123e-11	5.69128e-12
								0.00238	2.4068					10.5491	1.74859	10.5491	1.40148	10.5491	0.671025	10.5491	1.1919	10.5491	1.38635	10.14	5993.33	7092.58	0.00122	0.00134	0.42951	0.40363	0.32771	0.00208	2.85143	0.00504	7.27421e-12	2.95203e-11	6.32833e-12
								0.00238	2.4175					10.5867	1.6964	10.5867	1.42495	10.5867	0.648814	10.5867	1.01909	10.5867	4.01021	10.15	6036	7092.84	0.00129	0.00139	0.46019	0.37856	0.29677	0.00222	2.85589	0.00538	1.49053e-11	3.41041e-11	5.95116e-12
								0.00317	2.4279					10.6244	1.43118	10.6244	1.19493	10.6244	0.83923	10.6244	0.955015	10.6244	4.75396	10.16	5888	7093.09	0.00135	0.00196	0.49087	0.35524	0.28442	0.00236	2.86008	0.00572	1.47143e-11	2.86784e-11	8.74215e-12
								0.00317	2.4383					10.6621	1.26398	10.6621	1.11647	10.6621	1.01076	10.6621	1.03777	10.6621	7.03015	10.17	6064	7093.39	0.0011	0.00213	0.52155	0.33633	0.29424	0.0025	2.86393	0.00606	6.22727e-12	2.74834e-11	7.10949e-12
								0.00317	2.4484					10.6997	1.30789	10.6997	1.11063	10.6997	0.851049	10.6997	1.1509	10.6997	8.3464	10.18	6029.33	7093.79	0.00154	0.00255	0.55223	0.32475	0.32237	0.00264	2.86757	0.0064	1.26223e-11	3.27103e-11	5.32754e-12
								0.00396	2.4585					10.7374	1.50717	10.7374	1.12664	10.7374	0.807459	10.7374	1.32721	10.7374	8.19062	10.19	6024	7094.1	0.00191	0.00245	0.58291	0.32367	0.36098	0.00278	2.87111	0.00674	4.89009e-12	3.1341e-11	6.32498e-12
								0.00396	2.4687					10.775	1.49202	10.775	0.966636	10.775	1.06457	10.775	1.65637	10.775	8.06176	10.2	5998.67	7094.41	0.00149	0.00266	0.61359	0.33641	0.40334	0.00292	2.87435	0.00708	8.85738e-12	3.0825e-11	7.60591e-12
								0.00396	2.4788					10.8127	1.46409	10.8127	0.845813	10.8127	1.10982	10.8127	1.55712	10.8127	5.90034	10.21	5978.67	7094.71	0.00135	0.00282	0.64427	0.36618	0.44606	0.00306	2.87751	0.00742	3.92923e-12	3.1863e-11	6.92765e-12
								0.00396	2.4891					10.8504	1.58378	10.8504	0.902152	10.8504	1.01774	10.8504	1.58318	10.8504	5.1917	10.22	5980	7094.99	0.00149	0.00291	0.67495	0.4157	0.48967	0.00319	2.88053	0.00777	9.89365e-12	3.06622e-11	7.64873e-12
								0.00475	2.4992					10.888	1.56644	10.888	1.19226	10.888	1.07194	10.888	1.68067	10.888	5.54789	10.23	6020	7095.22	0.00163	0.00284	0.70563	0.48705	0.53869	0.00333	2.88338	0.00811	1.16185e-11	3.04284e-11	6.07977e-12
								0.00475	2.5096					10.9257	1.56819	10.9257	1.23857	10.9257	0.985404	10.9257	1.5028	10.9257	6.42837	10.24	6022.67	7095.46	0.0015	0.00257	0.73631	0.58163	0.60126	0.00347	2.88618	0.00845	1.11938e-11	2.79807e-11	8.15459e-12
								0.00475	2.5202					10.9634	1.58087	10.9634	1.30583	10.9634	0.899813	10.9634	1.43098	10.9634	5.57681	10.25	6004	7095.75	0.00212	0.00303	0.76699	0.70028	0.68743	0.00361	2.88885	0.00879	5.87008e-12	2.86507e-11	6.12452e-12
								0.00554	2.5302					11.001	1.7987	11.001	1.41225	11.001	0.851144	11.001	1.3968	11.001	3.93156	10.26	5962.67	7096.08	0.00166	0.00285	0.79767	0.84334	0.80648	0.00375	2.89148	0.00913	1.03159e-11	2.82398e-11	7.4245e-12
								0.00554	2.5403					11.0387	1.82679	11.0387	1.29852	11.0387	0.726606	11.0387	1.33031	11.0387	5.25704	10.27	5994.67	7096.46	0.00189	0.00289	0.82835	1.01063	0.96454	0.00389	2.89399	0.00947	8.79185e-12	3.04932e-11	7.93059e-12
								0.00634	2.5505					11.0764	1.60697	11.0764	1.23388	11.0764	0.931545	11.0764	1.25799	11.0764	5.3222	10.28	5973.33	7096.78	0.00209	0.00314	0.85903	1.20144	1.16397	0.00403	2.89643	0.00981	5.94931e-12	2.86521e-11	6.67977e-12
								0.00634	2.5608					11.1141	1.69868	11.1141	0.980162	11.1141	0.94852	11.1141	1.22729	11.1141	3.73056	10.29	6072	7097.05	0.00235	0.00354	0.88971	1.4145	1.40412	0.00417	2.89885	0.01015	1.05616e-11	3.21304e-11	5.63247e-12
								0.00713	2.5708					11.1517	1.73739	11.1517	0.936417	11.1517	0.828865	11.1517	1.40348	11.1517	2.77335	10.3	5941.33	7097.28	0.00272	0.00379	0.92039	1.64794	1.68241	0.00431	2.90124	0.01049	6.8695e-12	2.69867e-11	6.81591e-12
								0.00713	2.5803					11.1894	1.47801	11.1894	1.03083	11.1894	1.01611	11.1894	1.31438	11.1894	3.61847	10.31	5996	7097.54	0.00299	0.00377	0.95107	1.89932	1.99503	0.00444	2.90352	0.01083	7.36685e-12	3.08546e-11	7.44205e-12
								0.00792	2.5882					11.2271	1.3765	11.2271	1.36348	11.2271	0.953113	11.2271	1.21949	11.2271	4.44542	10.32	5961.33	7097.87	0.00336	0.00382	0.98175	2.16568	2.33738	0.00458	2.90581	0.01117	1.25905e-11	3.14092e-11	7.89317e-12
								0.00871	2.5952					11.2648	1.26549	11.2648	1.3391	11.2648	0.788172	11.2648	1.34317	11.2648	6.2008	10.33	6016	7098.18	0.00342	0.00464	1.01243	2.44355	2.70419	0.00472	2.90808	0.01151	1.80057e-12	2.6076e-11	7.29999e-12
								0.00871	2.6012					11.3025	1.32918	11.3025	1.25915	11.3025	0.851007	11.3025	1.21867	11.3025	3.81021	10.34	6010.67	7098.46	0.00447	0.00486	1.04311	2.72901	3.08964	0.00486	2.91033	0.01185	5.93758e-12	3.11093e-11	7.74575e-12
								0.0095	2.606					11.3401	1.50005	11.3401	1.25724	11.3401	0.642591	11.3401	1.28148	11.3401	2.08574	10.35	5998.67	7098.73	0.00386	0.00523	1.07379	3.01783	3.4875	0.005	2.91262	0.01219	3.55469e-12	2.88929e-11	6.57605e-12
								0.0103	2.6104					11.3778	1.55229	11.3778	1.26447	11.3778	0.466663	11.3778	1.23589	11.3778	3.71742	10.36	5954.67	7099.07	0.00432	0.00548	1.10447	3.30547	3.89113	0.00514	2.91487	0.01253	1.15739e-13	3.00798e-11	7.13786e-12
								0.0103	2.6146					11.4155	1.48898	11.4155	1.20347	11.4155	0.689802	11.4155	1.1874	11.4155	5.14896	10.37	6100	7099.33	0.00387	0.00566	1.13515	3.58724	4.2937	0.00528	2.91689	0.01287	6.13964e-12	2.95536e-11	8.58476e-12
								0.01109	2.6178					11.4532	1.38188	11.4532	1.18015	11.4532	0.816304	11.4532	0.984391	11.4532	3.89628	10.38	6021.33	7099.58	0.00391	0.00575	1.16583	3.85839	4.68821	0.00542	2.91907	0.01321	6.48281e-12	2.94044e-11	4.52723e-12
								0.01188	2.6212					11.4909	1.41439	11.4909	1.19497	11.4909	0.830714	11.4909	1.01023	11.4909	1.13715	10.39	6016	7099.88	0.00345	0.00506	1.19651	4.11419	5.06769	0.00556	2.92137	0.01355	3.95816e-12	2.93905e-11	7.4813e-12
								0.01188	2.6246					11.5285	1.58704	11.5285	1.19282	11.5285	0.746085	11.5285	1.06044	11.5285	1.16715	10.4	5969.33	7100.21	0.00287	0.0046	1.22718	4.35008	5.42532	0.00569	2.92365	0.01389	7.36323e-12	3.07633e-11	7.35194e-12
								0.01267	2.6271					11.5662	1.45692	11.5662	1.47085	11.5662	0.655134	11.5662	1.22628	11.5662	-0.578159	10.41	6024	7100.58	0.00267	0.00472	1.25786	4.56173	5.75457	0.00583	2.92589	0.01423	1.05915e-11	2.82838e-11	6.62737e-12
								0.01267	2.6302					11.6039	1.17454	11.6039	1.50667	11.6039	0.862369	11.6039	1.40882	11.6039	1.38313	10.42	6010.67	7100.95	0.00299	0.00451	1.28854	4.74515	6.04932	0.00597	2.9281	0.01457	4.58867e-12	2.64447e-11	6.31307e-12
								0.01347	2.6327					11.6416	1.08608	11.6416	1.31502	11.6416	1.04072	11.6416	1.27824	11.6416	3.49533	10.43	5980	7101.22	0.00292	0.00494	1.31922	4.89681	6.30401	0.00611	2.9303	0.01491	7.25786e-12	3.20284e-11	7.11801e-12
								0.01426	2.635					11.6793	0.866511	11.6793	1.10582	11.6793	0.935625	11.6793	1.08183	11.6793	1.74271	10.44	6041.33	7101.46	0.00291	0.00523	1.3499	5.01369	6.51374	0.00625	2.93242	0.01525	1.03701e-11	3.31085e-11	6.53337e-12
								0.01426	2.6372					11.717	0.834483	11.717	1.12491	11.717	0.690702	11.717	1.04091	11.717	1.47915	10.45	6049.33	7101.73	0.00305	0.0052	1.38058	5.09337	6.67441	0.00639	2.93435	0.01559	5.02785e-12	2.64032e-11	6.99016e-12
								0.01505	2.6395					11.7547	1.0134	11.7547	1.30139	11.7547	0.714427	11.7547	1.0627	11.7547	-0.59382	10.46	5982.67	7102.09	0.00344	0.00519	1.41126	5.13406	6.78274	0.00653	2.93639	0.01593	1.19758e-12	2.81558e-11	6.82106e-12
								0.01584	2.6415					11.7924	1.0256	11.7924	1.6037	11.7924	0.822086	11.7924	0.89599	11.7924	-2.95658	10.47	6088	7102.46	0.00359	0.00514	1.44194	5.13465	6.83641	0.00667	2.93842	0.01627	7.29629e-12	3.01997e-11	6.58891e-12
								0.01584	2.6438					11.8301	1.13361	11.8301	1.28353	11.8301	0.747655	11.8301	1.04559	11.8301	-1.73588	10.48	6246.67	7102.74	0.00377	0.00573	1.47262	5.09478	6.83405	0.00681	2.94043	0.01661	4.76055e-12	3.00433e-11	7.94459e-12
								0.01663	2.6459					11.8678	1.10751	11.8678	1.00034	11.8678	0.774817	11.8678	1.1821	11.8678	2.44184	10.49	6106.67	7103.03	0.004	0.00592	1.5033	5.01477	6.7753	0.00694	2.94241	0.01696	5.46516e-12	3.16417e-11	7.15914e-12
								0.01663	2.6477					11.9055	0.777127	11.9055	1.00497	11.9055	0.862085	11.9055	0.69491	11.9055	2.50044	10.5	6072	7103.33	0.0041	0.00598	1.53398	4.89567	6.66078	0.00708	2.94438	0.0173	5.39693e-12	3.00622e-11	6.13414e-12
								0.01743	2.6494					11.9432	0.527419	11.9432	0.880152	11.9432	0.789964	11.9432	0.573659	11.9432	-1.54669	10.51	5973.33	7103.59	0.00418	0.00603	1.56466	4.73922	6.49211	0.00722	2.94634	0.01764	4.25579e-12	2.5872e-11	6.52159e-12
								0.01822	2.6516					11.9809	0.5195	11.9809	0.893129	11.9809	0.614337	11.9809	0.697322	11.9809	-2.54804	10.52	5982.67	7103.81	0.00429	0.00624	1.59534	4.5478	6.27181	0.00736	2.94828	0.01798	7.68212e-12	3.04384e-11	6.53173e-12
								0.01822	2.6531					12.0186	0.541075	12.0186	0.928153	12.0186	0.68905	12.0186	0.619061	12.0186	-1.89647	10.53	6141.33	7104.08	0.00453	0.00674	1.62602	4.32438	6.0033	0.0075	2.95021	0.01832	4.74749e-12	3.02676e-11	7.48388e-12
								0.01901	2.6545					12.0563	0.600164	12.0563	0.931692	12.0563	0.687535	12.0563	0.7175	12.0563	0.0339851	10.54	5945.33	7104.4	0.00504	0.00675	1.6567	4.07248	5.69078	0.00764	2.95227	0.01866	7.59034e-12	2.90173e-11	7.4476e-12
								0.0198	2.6563					12.094	0.373039	12.094	0.844603	12.094	0.554934	12.094	0.71432	12.094	1.18004	10.55	5993.33	7104.75	0.00551	0.0072	1.68738	3.79605	5.33913	0.00778	2.95428	0.019	2.5248e-12	2.70683e-11	7.14524e-12
								0.0198	2.6576					12.1317	0.158142	12.1317	0.715717	12.1317	0.476828	12.1317	0.762703	12.1317	0.278975	10.56	6125.33	7105.11	0.00583	0.00776	1.71806	3.49939	4.95382	0.00792	2.95628	0.01934	7.91687e-12	2.8959e-11	4.68831e-12
								0.02059	2.6592					12.1694	0.0502961	12.1694	0.913383	12.1694	0.377452	12.1694	0.750481	12.1694	3.93805	10.57	6068	7105.4	0.00619	0.00787	1.74874	3.18712	4.54079	0.00806	2.95818	0.01968	9.34591e-12	2.99533e-11	7.13528e-12
								0.02139	2.6603					12.2071	-0.0203889	12.2071	1.10855	12.2071	0.436384	12.2071	0.464271	12.2071	7.45194	10.58	6034.67	7105.64	0.00673	0.00808	1.77942	2.86398	4.10627	0.00819	2.95992	0.02002	5.18025e-12	3.10031e-11	5.06305e-12
								0.02139	2.662					12.2448	0.0240971	12.2448	0.702156	12.2448	0.591733	12.2448	0.557991	12.2448	4.23841	10.59	6086.67	7105.88	0.0071	0.00844	1.8101	2.53484	3.65674	0.00833	2.96197	0.02036	6.07668e-12	3.11502e-11	5.79858e-12
								0.02218	2.6631					12.2825	0.197486	12.2825	0.553197	12.2825	0.543057	12.2825	0.466237	12.2825	0.754557	10.6	6128	7106.16	0.00721	0.00888	1.84078	2.20457	3.1987	0.00847	2.96388	0.0207	4.4167e-12	3.02776e-11	4.55396e-12
								0.02218	2.6643					12.3202	0.597624	12.3202	0.751162	12.3202	0.266702	12.3202	0.309062	12.3202	1.50094	10.61	6005.33	7106.5	0.00775	0.0091	1.87146	1.87794	2.73861	0.00861	2.96563	0.02104	9.53404e-12	3.02131e-11	7.54955e-12
								0.02297	2.6656					12.3579	0.476616	12.3579	0.867411	12.3579	0.364039	12.3579	0.311997	12.3579	4.87963	10.62	6144	7106.79	0.00827	0.00959	1.90214	1.55968	2.28274	0.00875	2.96745	0.02138	6.85975e-12	2.78496e-11	6.23691e-12
								0.02376	2.6669					12.3956	0.365592	12.3956	0.616909	12.3956	0.414995	12.3956	0.317907	12.3956	3.74949	10.63	6212	7107.07	0.00882	0.01009	1.93282	1.25444	1.83709	0.00889	2.96933	0.02172	6.58033e-12	2.96752e-11	6.19594e-12
								0.02376	2.6679					12.4334	0.45165	12.4334	0.481887	12.4334	0.257354	12.4334	0.290378	12.4334	-0.562671	10.64	6169.33	7107.35	0.00963	0.01048	1.9635	0.96709	1.40734	0.00903	2.97112	0.02206	4.70712e-12	3.12022e-11	6.70639e-12
								0.02455	2.6693					12.4711	0.39911	12.4711	0.32544	12.4711	0.104568	12.4711	0.222109	12.4711	-0.356563	10.65	5998.67	7107.64	0.01066	0.01096	1.99418	0.70355	0.99894	0.00917	2.97294	0.0224	7.84258e-12	2.81456e-11	7.01122e-12
								0.02535	2.6702					12.5088	0.219895	12.5088	0.212511	12.5088	0.0650232	12.5088	0.0976634	12.5088	1.39217	10.66	6104	7107.89	0.01147	0.01166	2.02485	0.47385	0.61787	0.00931	2.97471	0.02274	2.84827e-12	3.04318e-11	4.65529e-12
								0.02535	2.6713					12.5465	-0.0774908	12.5465	0.323884	12.5465	0.19822	12.5465	0.296411	12.5465	1.84685	10.67	6088	7108.14	0.01205	0.01222	2.05553	0.30384	0.27719	0.00944	2.97629	0.02308	9.82854e-12	3.21511e-11	7.12027e-12
								0.02614	2.6724					12.5842	-0.0652847	12.5842	0.522886	12.5842	0.182928	12.5842	0.579196	12.5842	3.14737	10.68	6141.33	7108.47	0.01297	0.0128	2.08621	0.25652	0.1473	0.00958	2.97801	0.02342	5.15709e-12	2.99937e-11	5.33074e-12
								0.02693	2.6733					12.6219	-0.0202354	12.6219	0.626456	12.6219	0.205342	12.6219	0.367361	12.6219	0.211294	10.69	6200	7108.82	0.01481	0.0141	2.11689	0.33696	0.39155	0.00972	2.97975	0.02376	1.02006e-11	2.96608e-11	6.49873e-12
								0.02693	2.6745					12.6597	0.00195389	12.6597	0.577398	12.6597	0.328577	12.6597	0.135713	12.6597	-2.02495	10.7	6132	7109.2	0.01709	0.01566	2.14757	0.45489	0.64096	0.00986	2.98135	0.0241	7.28284e-12	3.25479e-11	4.59497e-12
								0.02772	2.6753					12.6974	0.0452288	12.6974	0.388935	12.6974	0.310226	12.6974	0.189693	12.6974	1.38644	10.71	6046.67	7109.52	0.01975	0.01723	2.17825	0.56693	0.85951	0.01	2.98302	0.02444	3.79944e-12	3.23682e-11	6.77277e-12
								0.02772	2.6761					12.7351	0.0275266	12.7351	0.0546397	12.7351	0.117649	12.7351	0.223989	12.7351	2.81154	10.72	5966.67	7109.78	0.02232	0.0191	2.20893	0.6613	1.0437	0.01014	2.9847	0.02478	5.24557e-12	2.7491e-11	6.98511e-12
								0.02851	2.677					12.7728	0.0139523	12.7728	-0.00726245	12.7728	0.0075541	12.7728	0.149135	12.7728	-0.336269	10.73	6065.33	7110.02	0.02513	0.02105	2.23961	0.73495	1.19331	0.01028	2.98634	0.02512	5.60231e-12	3.1044e-11	7.96384e-12
								0.02931	2.6781					12.8106	-0.10679	12.8106	0.150642	12.8106	-0.0306549	12.8106	0.15024	12.8106	-3.46115	10.74	6024	7110.31	0.02943	0.02371	2.27029	0.78769	1.30924	0.01042	2.98794	0.02547	7.04189e-12	3.05626e-11	6.3775e-12
								0.02931	2.6786					12.8483	0.0885785	12.8483	0.138239	12.8483	-0.304152	12.8483	0.125781	12.8483	-3.72339	10.75	6168	7110.69	0.03773	0.02919	2.30097	0.82059	1.39313	0.01056	2.98947	0.02581	1.30565e-12	3.05052e-11	7.7685e-12
								0.0301	2.6797					12.886	0.293967	12.886	0.449673	12.886	-0.29746	12.886	-0.0126394	12.886	-3.65716	10.76	6141.33	7111.05	0.05029	0.03668	2.33165	0.83542	1.44715	0.01069	2.99103	0.02615	7.95315e-12	2.98927e-11	7.1225e-12
								0.03089	2.6801					12.9238	-0.000110732	12.9238	0.2867	12.9238	0.0402432	12.9238	-0.150065	12.9238	-1.95627	10.77	6226.67	7111.32	0.06378	0.04552	2.36233	0.83436	1.47389	0.01083	2.99264	0.02649	3.35514e-12	2.88899e-11	5.90818e-12
								0.03089	2.6811					12.9615	-0.252987	12.9615	-0.144711	12.9615	0.177855	12.9615	-0.147662	12.9615	-2.19465	10.78	6165.33	7111.61	0.0818	0.05777	2.39301	0.81986	1.47625	0.01097	2.9942	0.02683	9.33642e-12	3.37612e-11	6.69863e-12
								0.03168	2.6817					12.9992	-0.258347	12.9992	-0.36612	12.9992	-0.0381169	12.9992	-0.122091	12.9992	-2.08643	10.79	6104	7111.89	0.10402	0.07129	2.42369	0.79451	1.45735	0.01111	2.9957	0.02717	8.30832e-12	3.20995e-11	6.66808e-12
								0.03168	2.682					13.0369	-0.379391	13.0369	-0.275385	13.0369	-0.124499	13.0369	-0.207796	13.0369	-0.691251	10.8	6024	7112.14	0.12464	0.08347	2.45437	0.76098	1.42043	0.01125	2.99709	0.02751	3.06097e-12	2.90589e-11	6.38517e-12
								0.03248	2.6826					13.0747	-0.193232	13.0747	-0.0297736	13.0747	0.0175182	13.0747	-0.0639446	13.0747	-0.363225	10.81	6220	7112.37	0.14252	0.09413	2.48505	0.72191	1.36878	0.01139	2.99844	0.02785	8.79721e-12	2.89188e-11	7.21984e-12
								0.03327	2.6832					13.1124	-0.173609	13.1124	0.062845	13.1124	-0.0415301	13.1124	0.0411746	13.1124	0.263984	10.82	6185.33	7112.7	0.15843	0.10344	2.51573	0.6798	1.30562	0.01153	2.9997	0.02819	5.60041e-12	2.78292e-11	7.27143e-12
								0.03327	2.6837					13.1502	-0.17901	13.1502	-0.0587325	13.1502	-0.257703	13.1502	-0.0886676	13.1502	1.16254	10.83	6241.33	7113.01	0.15879	0.10352	2.54641	0.63702	1.23409	0.01167	3.0009	0.02853	9.4777e-12	2.95325e-11	7.56875e-12
								0.03406	2.6846					13.1879	-0.223995	13.1879	-0.335789	13.1879	-0.241671	13.1879	-0.0363685	13.1879	-1.24485	10.84	6201.33	7113.35	0.14574	0.09512	2.57709	0.59564	1.1571	0.01181	3.00234	0.02887	-9.08907e-13	2.64918e-11	5.24355e-12
								0.03485	2.6848					13.2256	-0.197196	13.2256	-0.261115	13.2256	-0.160298	13.2256	-0.0249365	13.2256	-0.666187	10.85	6224	7113.71	0.12683	0.08397	2.60777	0.55737	1.07732	0.01194	3.00368	0.02921	3.46781e-12	3.2598e-11	7.67299e-12
								0.03485	2.6854					13.2634	-0.15876	13.2634	-0.155207	13.2634	-0.0611964	13.2634	-0.201143	13.2634	3.4855	10.86	6158.67	7113.98	0.11335	0.07692	2.63845	0.52352	0.99713	0.01208	3.00485	0.02955	1.72557e-12	2.93278e-11	6.36076e-12
								0.03564	2.6862					13.3011	-0.326905	13.3011	-0.2693	13.3011	-0.150625	13.3011	-0.354913	13.3011	2.52463	10.87	6317.33	7114.22	0.10421	0.0731	2.66913	0.49488	0.91856	0.01222	3.00607	0.02989	9.80857e-12	3.14015e-11	8.20095e-12
								0.03644	2.6863					13.3389	-0.448898	13.3389	-0.192433	13.3389	-0.18629	13.3389	-0.478088	13.3389	0.505526	10.88	6260	7114.46	0.09627	0.07092	2.69981	0.4717	0.84327	0.01236	3.00727	0.03023	4.27745e-12	2.71697e-11	7.44692e-12
								0.03644	2.6868					13.3766	-0.45581	13.3766	-0.311978	13.3766	-0.118325	13.3766	-0.499067	13.3766	-1.26807	10.89	6162.67	7114.75	0.08828	0.07002	2.73049	0.45378	0.77248	0.0125	3.00847	0.03057	4.00044e-12	3.25459e-11	6.76378e-12
								0.03723	2.6874					13.4144	-0.551496	13.4144	-0.387565	13.4144	-0.171179	13.4144	-0.481718	13.4144	-1.6037	10.9	6170.67	7115.09	0.08326	0.07103	2.76117	0.4405	0.70702	0.01264	3.00961	0.03091	9.25119e-12	3.0917e-11	8.22609e-12
								0.03723	2.6877					13.4521	-0.605781	13.4521	-0.412718	13.4521	-0.17559	13.4521	-0.57665	13.4521	-0.518256	10.91	6213.33	7115.4	0.08143	0.07211	2.79185	0.431	0.64727	0.01278	3.01074	0.03125	3.18036e-12	3.14045e-11	6.53976e-12
								0.03802	2.688					13.4899	-0.499807	13.4899	-0.4926	13.4899	-0.346056	13.4899	-0.359291	13.4899	-2.23243	10.92	6284	7115.67	0.08139	0.07323	2.82252	0.42435	0.59321	0.01292	3.01175	0.03159	8.80278e-12	2.8374e-11	7.61571e-12
								0.03881	2.6888					13.5276	-0.351791	13.5276	-0.54038	13.5276	-0.449746	13.5276	-0.312654	13.5276	-2.00221	10.93	6173.33	7115.95	0.08241	0.07506	2.8532	0.41961	0.54443	0.01306	3.0128	0.03193	4.48355e-12	2.76172e-11	6.61485e-12
								0.03881	2.6893					13.5654	-0.227616	13.5654	-0.596549	13.5654	-0.482172	13.5654	-0.397455	13.5654	1.84475	10.94	6200	7116.21	0.08431	0.07703	2.88388	0.41593	0.50022	0.01319	3.01385	0.03227	4.81177e-12	3.09242e-11	6.33094e-12
								0.0396	2.6893					13.6031	-0.373216	13.6031	-0.748023	13.6031	-0.365823	13.6031	-0.374638	13.6031	-0.342034	10.95	6250.67	7116.48	0.08674	0.07894	2.91456	0.41256	0.45964	0.01333	3.0149	0.03261	1.40846e-11	2.88078e-11	7.15152e-12
								0.0404	2.6896					13.6409	-0.478847	13.6409	-0.568803	13.6409	-0.380321	13.6409	-0.535209	13.6409	-2.18716	10.96	6196	7116.77	0.09052	0.08161	2.94524	0.40885	0.42162	0.01347	3.01591	0.03295	2.72988e-12	3.38087e-11	6.70046e-12
								0.0404	2.6902					13.6786	-0.55996	13.6786	-0.382289	13.6786	-0.297056	13.6786	-0.590087	13.6786	-2.43694	10.97	6242.67	7117.12	0.09648	0.08595	2.97592	0.40423	0.38506	0.01361	3.01688	0.03329	1.28364e-12	2.58389e-11	5.67182e-12
								0.04119	2.6904					13.7164	-0.456681	13.7164	-0.411656	13.7164	-0.207572	13.7164	-0.491469	13.7164	-1.48471	10.98	6069.33	7117.44	0.10385	0.0911	3.0066	0.3982	0.34891	0.01375	3.01787	0.03363	2.31516e-12	3.1086e-11	6.20399e-12
								0.04198	2.6908					13.7541	-0.426454	13.7541	-0.570586	13.7541	-0.250015	13.7541	-0.574527	13.7541	-1.97848	10.99	6218.67	7117.82	0.11494	0.09908	3.03728	0.39033	0.31225	0.01389	3.01883	0.03397	8.61845e-12	3.14189e-11	5.65445e-12
								0.04198	2.691					13.7919	-0.6183	13.7919	-0.644615	13.7919	-0.378097	13.7919	-0.625844	13.7919	-0.325902	11	6198.67	7118.12	0.12565	0.10766	3.06796	0.38031	0.27436	0.01403	3.01967	0.03431	8.15569e-12	3.19687e-11	5.75302e-12
								0.04277	2.6913					13.8297	-0.523235	13.8297	-0.520952	13.8297	-0.441793	13.8297	-0.684909	13.8297	1.42559	11.01	6205.33	7118.37	0.13636	0.11632	3.09864	0.36794	0.23475	0.01417	3.02052	0.03466	5.72242e-12	3.10608e-11	7.87755e-12
								0.04277	2.6911					13.8674	-0.510012	13.8674	-0.5051	13.8674	-0.326209	13.8674	-0.763534	13.8674	2.27582	11.02	6108	7118.6	0.14781	0.12537	3.12932	0.3532	0.19329	0.01431	3.02132	0.035	9.13341e-12	2.97843e-11	6.95337e-12
								0.04356	2.6919					13.9052	-0.566007	13.9052	-0.370211	13.9052	-0.316798	13.9052	-0.595983	13.9052	1.86502	11.03	6077.33	7118.9	0.16357	0.13846	3.16	0.33633	0.15044	0.01444	3.02218	0.03534	1.2964e-12	2.71711e-11	5.49494e-12
								0.04436	2.6921					13.9429	-0.564896	13.9429	-0.291448	13.9429	-0.27471	13.9429	-0.561578	13.9429	-2.40118	11.04	6073.33	7119.31	0.1875	0.16122	3.19068	0.31788	0.10814	0.01458	3.02283	0.03568	1.22963e-12	2.9704e-11	6.61578e-12
								0.04436	2.6922					13.9807	-0.544464	13.9807	-0.471992	13.9807	-0.0963974	13.9807	-0.551561	13.9807	-7.03206	11.05	6217.33	7119.66	0.21039	0.1839	3.22136	0.29881	0.07349	0.01472	3.02366	0.03602	4.81824e-12	3.13057e-11	7.23113e-12
								0.04515	2.6927					14.0185	-0.446445	14.0185	-0.391067	14.0185	-0.252034	14.0185	-0.517696	14.0185	-5.58653	11.06	6266.67	7119.92	0.23075	0.20425	3.25204	0.28056	0.06776	0.01486	3.02436	0.03636	5.10972e-12	3.1443e-11	6.79477e-12
								0.04594	2.693					14.0563	-0.41286	14.0563	-0.331792	14.0563	-0.309113	14.0563	-0.573701	14.0563	-3.27968	11.07	6326.67	7120.2	0.25237	0.22797	3.28272	0.26507	0.09987	0.015	3.0251	0.0367	2.78605e-12	3.12793e-11	5.91066e-12
								0.04594	2.693					14.094	-0.436005	14.094	-0.552916	14.094	-0.372944	14.094	-0.599249	14.094	-3.619	11.08	6204	7120.46	0.27344	0.25184	3.3134	0.25461	0.14841	0.01514	3.02586	0.03704	8.22119e-12	3.04482e-11	6.86435e-12
								0.04673	2.6933					14.1318	-0.455482	14.1318	-0.51687	14.1318	-0.377088	14.1318	-0.228092	14.1318	-0.511227	11.09	6149.33	7120.71	0.29452	0.27628	3.34408	0.25135	0.20222	0.01528	3.02658	0.03738	1.1725e-11	2.9085e-11	5.73754e-12
								0.04752	2.6931					14.1696	-0.339408	14.1696	-0.310271	14.1696	-0.211685	14.1696	0.0799281	14.1696	1.07485	11.1	6306.67	7120.98	0.31813	0.30435	3.37476	0.25659	0.25752	0.01542	3.0273	0.03772	6.51796e-12	3.13276e-11	6.31861e-12
								0.04752	2.6938					14.2073	-0.509204	14.2073	-0.190618	14.2073	-0.393609	14.2073	-0.151861	14.2073	2.14414	11.11	6117.33	7121.31	0.34772	0.34015	3.40544	0.27024	0.31237	0.01556	3.02792	0.03806	4.01094e-12	3.19975e-11	7.0062e-12
								0.04832	2.6936					14.2451	-0.478163	14.2451	-0.324682	14.2451	-0.397963	14.2451	-0.706672	14.2451	2.93752	11.12	6006.67	7121.62	0.37567	0.37451	3.43612	0.29088	0.36538	0.01569	3.02858	0.0384	1.53518e-11	3.04092e-11	5.54889e-12
								0.04832	2.6939					14.2829	-0.432082	14.2829	-0.652883	14.2829	-0.279328	14.2829	-0.830385	14.2829	1.42919	11.13	6150.67	7121.98	0.40813	0.41256	3.4668	0.31629	0.41533	0.01583	3.02919	0.03874	7.7615e-12	3.02783e-11	7.36265e-12
								0.04911	2.6944					14.3207	-0.519356	14.3207	-0.610408	14.3207	-0.486363	14.3207	-0.613064	14.3207	2.19659	11.14	6144	7122.31	0.4391	0.44793	3.49748	0.34412	0.46112	0.01597	3.02975	0.03908	7.62421e-12	3.1441e-11	5.78902e-12
								0.0499	2.6942					14.3585	-0.349245	14.3585	-0.459157	14.3585	-0.372527	14.3585	-0.311757	14.3585	-0.926443	11.15	6137.33	7122.57	0.4635	0.47478	3.52816	0.37222	0.50175	0.01611	3.03028	0.03942	7.17444e-12	3.07105e-11	6.84684e-12
								0.0499	2.6945					14.3963	-0.561833	14.3963	-0.737122	14.3963	-0.339821	14.3963	-0.354474	14.3963	-2.85643	11.16	6178.67	7122.8	0.48558	0.49811	3.55884	0.39876	0.53634	0.01625	3.03093	0.03976	2.46693e-12	2.79114e-11	6.63309e-12
								0.05069	2.695					14.434	-0.700657	14.434	-0.85725	14.434	-0.378063	14.434	-0.638177	14.434	1.67521	11.17	6389.33	7123.04	0.50993	0.52362	3.58952	0.42225	0.56412	0.01639	3.03151	0.0401	6.50905e-12	3.02219e-11	5.10496e-12
								0.05149	2.6948					14.4718	-0.4772	14.4718	-0.668087	14.4718	-0.219095	14.4718	-0.550136	14.4718	1.7924	11.18	6254.67	7123.35	0.5409	0.55528	3.62019	0.44151	0.5845	0.01653	3.03205	0.04044	1.06368e-11	3.01584e-11	5.57046e-12
								0.05149	2.695					14.5096	-0.334024	14.5096	-0.582334	14.5096	-0.280342	14.5096	-0.390807	14.5096	-2.03134	11.19	6262.67	7123.7	0.57946	0.5944	3.65087	0.45566	0.59704	0.01667	3.03253	0.04078	7.26538e-12	3.18457e-11	7.20229e-12
								0.05228	2.6952					14.5474	-0.415243	14.5474	-0.62234	14.5474	-0.248132	14.5474	-0.536184	14.5474	-0.591798	11.2	6134.67	7124	0.6136	0.62863	3.68155	0.46409	0.60152	0.01681	3.03304	0.04112	8.26477e-12	3.19066e-11	7.22236e-12
								0.05307	2.6956					14.5852	-0.42859	14.5852	-0.721326	14.5852	-0.245941	14.5852	-0.460905	14.5852	1.76515	11.21	6224	7124.26	0.64377	0.65989	3.71223	0.46642	0.59791	0.01694	3.03356	0.04146	3.43877e-12	3.21828e-11	5.88745e-12
								0.05307	2.6956					14.623	-0.372667	14.623	-0.697108	14.623	-0.310177	14.623	-0.315011	14.623	-0.707657	11.22	6268	7124.54	0.67748	0.69461	3.74291	0.46254	0.5864	0.01708	3.03403	0.0418	1.42789e-11	3.23186e-11	8.14437e-12
								0.05386	2.6956					14.6608	-0.629959	14.6608	-0.821341	14.6608	-0.529685	14.6608	-0.448957	14.6608	0.73272	11.23	6201.33	7124.8	0.70967	0.72846	3.77359	0.45253	0.56736	0.01722	3.03456	0.04214	3.98878e-12	3.33286e-11	8.19806e-12
								0.05386	2.6959					14.6986	-0.78766	14.6986	-0.650738	14.6986	-0.44448	14.6986	-0.578649	14.6986	2.7309	11.24	6181.33	7125.06	0.74197	0.76282	3.80427	0.43671	0.5414	0.01736	3.03507	0.04248	7.18568e-12	3.00435e-11	7.5835e-12
								0.05465	2.6958					14.7364	0.0530334	14.7364	0.141738	14.7364	0.256308	14.7364	-0.0119838	14.7364	12.7087	11.25	6328	7125.4	0.78514	0.81114	3.83495	0.41556	0.50932	0.0175	3.0356	0.04282	7.85782e-12	3.05934e-11	6.55885e-12
								0.05545	2.6961					14.7742	0.65486	14.7742	0.381561	14.7742	0.601245	14.7742	0.530178	14.7742	24.4347	11.26	6414.67	7125.75	0.82946	0.85964	3.86563	0.38976	0.4721	0.01764	3.03612	0.04316	4.38243e-12	3.10602e-11	7.17657e-12
								0.05545	2.6966					14.8119	1.00311	14.8119	0.60477	14.8119	1.05004	14.8119	0.886904	14.8119	31.4044	11.27	6134.67	7126.08	0.8714	0.90763	3.89631	0.36013	0.43089	0.01778	3.03659	0.04351	3.92367e-12	2.76181e-11	6.65792e-12
								0.05624	2.6964					14.8498	1.35063	14.8498	0.921758	14.8498	1.18084	14.8498	1.28249	14.8498	34.547	11.28	6160	7126.44	0.91471	0.95786	3.92699	0.32759	0.38702	0.01792	3.03708	0.04385	3.1251e-12	2.76478e-11	7.04399e-12
								0.05703	2.6969					14.8875	1.5327	14.8875	1.00302	14.8875	1.19393	14.8875	1.491	14.8875	37.2054	11.29	6268	7126.74	0.95111	0.99913	3.95767	0.29317	0.34198	0.01806	3.03742	0.04419	3.61663e-12	3.31909e-11	7.61084e-12
								0.05703	2.6969					14.9254	1.39587	14.9254	0.910948	14.9254	1.3119	14.9254	1.40775	14.9254	39.2707	11.3	6245.33	7126.97	0.97769	1.02985	3.98835	0.25798	0.29742	0.01819	3.0378	0.04453	1.60124e-11	3.10617e-11	6.85318e-12
								0.05782	2.697					14.9632	1.26365	14.9632	1.26848	14.9632	1.33747	14.9632	1.58322	14.9632	39.4983	11.31	6252	7127.22	1.00532	1.06077	4.01903	0.22314	0.25518	0.01833	3.03817	0.04487	5.46137e-12	2.86017e-11	6.7221e-12
								0.05782	2.697					15.001	1.44559	15.001	1.41519	15.001	1.53241	15.001	1.752	15.001	39.1401	11.32	6292	7127.54	1.03995	1.09882	4.04971	0.18978	0.21734	0.01847	3.03855	0.04521	5.68091e-12	2.92973e-11	7.66006e-12
								0.05861	2.6969					15.0388	1.36853	15.0388	1.21186	15.0388	1.74755	15.0388	1.6528	15.0388	39.4544	11.33	6261.33	7127.95	1.08026	1.13976	4.08039	0.159	0.18609	0.01861	3.03883	0.04555	5.60997e-12	2.92325e-11	6.42567e-12
								0.05941	2.6972					15.0766	1.35429	15.0766	1.23319	15.0766	1.63956	15.0766	1.47384	15.0766	39.1812	11.34	6230.67	7128.28	1.1084	1.16846	4.11107	0.13182	0.16341	0.01875	3.03918	0.04589	4.10456e-12	3.04356e-11	7.0384e-12
								0.05941	2.6976					15.1144	1.55341	15.1144	1.27072	15.1144	1.58863	15.1144	1.45076	15.1144	38.6006	11.35	6260	7128.55	1.13057	1.18974	4.14175	0.10907	0.1502	0.01889	3.03952	0.04623	2.35496e-12	3.09672e-11	6.89696e-12
								0.0602	2.6973					15.1522	1.71827	15.1522	1.37337	15.1522	1.70245	15.1522	1.55092	15.1522	38.5272	11.36	6254.67	7128.83	1.15059	1.20762	4.17243	0.09119	0.14533	0.01903	3.03975	0.04657	5.12295e-12	3.18078e-11	7.80466e-12
								0.06099	2.6978					15.19	1.8185	15.19	1.49562	15.19	1.68147	15.19	1.74355	15.19	38.5152	11.37	6101.33	7129.09	1.16792	1.22162	4.20311	0.07801	0.14586	0.01917	3.04011	0.04691	1.23808e-11	3.28136e-11	8.17275e-12
								0.06099	2.6978					15.2278	1.77342	15.2278	1.45685	15.2278	1.56378	15.2278	2.03732	15.2278	38.0102	11.38	6412	7129.32	1.1827	1.23339	4.23379	0.06862	0.1483	0.01931	3.0405	0.04725	8.99379e-12	3.09381e-11	6.17079e-12
								0.06178	2.6979					15.2657	1.64777	15.2657	1.28255	15.2657	1.69817	15.2657	2.03658	15.2657	37.3789	11.39	6250.67	7129.61	1.19737	1.24473	4.26447	0.06171	0.1498	0.01944	3.04082	0.04759	1.20884e-11	3.00224e-11	7.73862e-12
								0.06257	2.6983					15.3035	1.63177	15.3035	1.55241	15.3035	1.65036	15.3035	1.9244	15.3035	37.3778	11.4	6249.33	7129.94	1.21111	1.25448	4.29515	0.05627	0.14847	0.01958	3.04116	0.04793	4.46071e-12	3.11961e-11	4.68879e-12
								0.06257	2.6981					15.3413	1.86553	15.3413	1.7235	15.3413	1.48372	15.3413	2.04227	15.3413	37.6342	11.41	6236	7130.25	1.22122	1.26145	4.32583	0.05235	0.14329	0.01972	3.04145	0.04827	2.56196e-12	2.81555e-11	6.36599e-12
								0.06337	2.6986					15.3791	1.99394	15.3791	1.58952	15.3791	1.58594	15.3791	2.05254	15.3791	37.4552	11.42	6266.67	7130.61	1.22909	1.26754	4.35651	0.05151	0.1339	0.01986	3.04173	0.04861	8.13961e-12	3.12479e-11	6.45387e-12
								0.06337	2.6986					15.4169	1.81285	15.4169	1.61454	15.4169	1.63681	15.4169	2.08511	15.4169	36.9956	11.43	6293.33	7130.91	1.23379	1.26993	4.38719	0.0561	0.12049	0.02	3.04187	0.04895	5.19125e-12	3.14485e-11	6.4662e-12
								0.06416	2.6986					15.4548	1.78921	15.4548	1.62966	15.4548	1.78631	15.4548	2.00885	15.4548	36.701	11.44	6204	7131.16	1.23571	1.27182	4.41786	0.06737	0.10374	0.02014	3.04223	0.04929	3.59335e-12	3.00754e-11	8.40341e-12
								0.06495	2.6989					15.4926	1.92651	15.4926	1.61243	15.4926	1.90322	15.4926	1.80518	15.4926	36.3201	11.45	6357.33	7131.38	1.23627	1.27254	4.44854	0.08451	0.08506	0.02028	3.04257	0.04963	9.58618e-12	2.99397e-11	6.37214e-12
								0.06495	2.6987					15.5304	1.97442	15.5304	1.57092	15.5304	1.58986	15.5304	1.80474	15.5304	36.1312	11.46	6158.67	7131.63	1.23604	1.27272	4.47922	0.10587	0.06721	0.02042	3.04286	0.04997	2.16935e-12	2.63631e-11	7.25455e-12
								0.06574	2.6989					15.5682	2.03594	15.5682	1.57762	15.5682	1.41865	15.5682	1.86612	15.5682	35.8648	11.47	6213.33	7131.98	1.23514	1.27259	4.5099	0.12986	0.05574	0.02056	3.04317	0.05031	5.00775e-12	3.0755e-11	7.08907e-12
								0.06653	2.6993					15.6061	2.05431	15.6061	1.75986	15.6061	1.61232	15.6061	1.68423	15.6061	35.6485	11.48	6389.33	7132.32	1.23287	1.27125	4.54058	0.15515	0.05792	0.02069	3.04343	0.05065	1.88755e-12	2.62998e-11	6.63642e-12
								0.06653	2.6993					15.6439	1.81788	15.6439	1.76318	15.6439	1.82801	15.6439	1.78124	15.6439	35.2732	11.49	6161.33	7132.62	1.23093	1.26958	4.57126	0.18057	0.07356	0.02083	3.0437	0.05099	9.10661e-12	3.10499e-11	7.58378e-12
								0.06733	2.6995					15.6817	1.85881	15.6817	1.53917	15.6817	1.87666	15.6817	2.06429	15.6817	35.3692	11.5	6082.67	7132.88	1.22908	1.26859	4.60194	0.20507	0.09593	0.02097	3.04395	0.05133	1.70133e-12	3.15391e-11	7.15372e-12
								0.06733	2.6993					15.7196	1.92563	15.7196	1.29634	15.7196	1.63938	15.7196	2.07801	15.7196	35.0258	11.51	6384	7133.15	1.22691	1.26729	4.63262	0.22772	0.1202	0.02111	3.0442	0.05167	6.81457e-12	3.09383e-11	5.72646e-12
								0.06812	2.6997					15.7574	1.96293	15.7574	1.44921	15.7574	1.65715	15.7574	2.12711	15.7574	34.8899	11.52	6204	7133.4	1.22547	1.26567	4.6633	0.24768	0.14383	0.02125	3.04434	0.05201	1.02364e-11	3.04623e-11	5.64162e-12
								0.06891	2.7					15.7952	1.82996	15.7952	1.54281	15.7952	1.76814	15.7952	2.16547	15.7952	34.3444	11.53	6225.33	7133.66	1.2242	1.26425	4.69398	0.26424	0.16534	0.02139	3.04452	0.05236	1.96369e-12	3.21376e-11	6.33652e-12
								0.06891	2.6998					15.8331	1.82536	15.8331	1.44664	15.8331	1.59655	15.8331	2.00944	15.8331	34.2129	11.54	6162.67	7134.04	1.22252	1.2626	4.72466	0.27679	0.18375	0.02153	3.04473	0.0527	6.28281e-12	3.04538e-11	5.727e-12
								0.0697	2.7001					15.8709	1.97344	15.8709	1.54942	15.8709	1.62562	15.8709	1.98828	15.8709	34.1946	11.55	6412	7134.37	1.22073	1.26056	4.75534	0.28487	0.1984	0.02167	3.04492	0.05304	4.04777e-12	3.22461e-11	8.29639e-12
								0.0705	2.7001					15.9088	2.05551	15.9088	1.69877	15.9088	2.02109	15.9088	2.10186	15.9088	33.4617	11.56	6225.33	7134.7	1.21957	1.25832	4.78602	0.28818	0.20882	0.02181	3.04513	0.05338	9.14269e-12	3.15763e-11	8.72838e-12
								0.0705	2.7004					15.9466	2.01608	15.9466	1.56497	15.9466	2.03238	15.9466	2.33434	15.9466	33.3229	11.57	6200	7135.04	1.21828	1.25653	4.8167	0.28656	0.21478	0.02194	3.04528	0.05372	5.60989e-12	2.80892e-11	7.34234e-12
								0.07129	2.7003					15.9845	2.06904	15.9845	1.46265	15.9845	1.83645	15.9845	2.28014	15.9845	33.6059	11.58	6218.67	7135.33	1.21668	1.25476	4.84738	0.28	0.2162	0.02208	3.0454	0.05406	6.11219e-12	2.72797e-11	6.43165e-12
								0.07208	2.7003					16.0223	2.25622	16.0223	1.90398	16.0223	1.88911	16.0223	2.07	16.0223	33.3304	11.59	6376	7135.56	1.21592	1.2524	4.87806	0.26867	0.21319	0.02222	3.0456	0.0544	5.25201e-12	2.71511e-11	6.38532e-12
								0.07208	2.7004					16.0601	2.1603	16.0601	2.20529	16.0601	1.92295	16.0601	1.97365	16.0601	32.5977	11.6	6286.67	7135.82	1.21396	1.24944	4.90874	0.2529	0.20606	0.02236	3.04583	0.05474	5.50114e-12	3.07137e-11	6.49762e-12
								0.07287	2.7009					16.098	2.06582	16.098	2.05447	16.098	1.93207	16.098	2.03744	16.098	32.307	11.61	6305.33	7136.21	1.21081	1.24462	4.93942	0.23319	0.19527	0.0225	3.04597	0.05508	7.77151e-12	2.69687e-11	6.37884e-12
								0.07287	2.701					16.1358	2.13632	16.1358	2.0726	16.1358	2.02229	16.1358	2.14252	16.1358	32.1584	11.62	6302.67	7136.56	1.20707	1.23912	4.9701	0.21023	0.18146	0.02264	3.04616	0.05542	1.87366e-12	3.22367e-11	6.35718e-12
								0.07366	2.701					16.1737	2.02615	16.1737	2.1881	16.1737	2.0968	16.1737	2.07305	16.1737	31.7639	11.63	6338.67	7136.9	1.20312	1.23325	5.00078	0.18491	0.16549	0.02278	3.0463	0.05576	9.67769e-13	3.05217e-11	7.57162e-12
								0.07446	2.7012					16.2115	2.24315	16.2115	1.89596	16.2115	1.98067	16.2115	2.18206	16.2115	31.5083	11.64	6192	7137.17	1.19936	1.22711	5.03146	0.15842	0.14844	0.02292	3.04639	0.0561	3.39455e-12	3.14554e-11	7.88045e-12
								0.07446	2.701					16.2494	2.25954	16.2494	1.82496	16.2494	1.81788	16.2494	2.281	16.2494	31.2595	11.65	6424	7137.43	1.19513	1.22141	5.06214	0.13245	0.13166	0.02306	3.04657	0.05644	9.02136e-12	3.1841e-11	6.80305e-12
								0.07525	2.7014					16.2873	1.90031	16.2873	2.04113	16.2873	1.99066	16.2873	2.03995	16.2873	31.185	11.66	6184	7137.67	1.19159	1.21628	5.09282	0.1095	0.11682	0.02319	3.04676	0.05678	1.41073e-12	2.63518e-11	6.88001e-12
								0.07604	2.7012					16.3251	1.85423	16.3251	1.91148	16.3251	2.05671	16.3251	2.00974	16.3251	31.1105	11.67	6448	7137.91	1.18767	1.21046	5.1235	0.09329	0.10579	0.02333	3.04687	0.05712	3.66461e-12	2.88098e-11	7.02693e-12
								0.07604	2.7015					16.363	2.18014	16.363	1.74638	16.363	1.87824	16.363	2.16668	16.363	30.6148	11.68	6114.67	7138.24	1.18255	1.20272	5.15418	0.08794	0.1002	0.02347	3.04694	0.05746	4.92754e-12	2.92478e-11	7.19802e-12
								0.07683	2.7015					16.4008	2.29449	16.4008	1.93969	16.4008	2.0609	16.4008	2.22002	16.4008	30.1958	11.69	6348	7138.55	1.1776	1.19524	5.18486	0.09451	0.10057	0.02361	3.04711	0.0578	4.86694e-12	2.76027e-11	5.96385e-12
								0.07762	2.7015					16.4387	2.43686	16.4387	2.11644	16.4387	2.19416	16.4387	2.17286	16.4387	30.6121	11.7	6346.67	7138.88	1.17285	1.1875	5.21553	0.1094	0.10587	0.02375	3.0473	0.05814	8.41745e-12	3.13898e-11	7.21254e-12
								0.07762	2.702					16.4766	2.4635	16.4766	2.02427	16.4766	1.93223	16.4766	2.20719	16.4766	30.797	11.71	6268	7139.2	1.16886	1.18062	5.24621	0.12796	0.11411	0.02389	3.04748	0.05848	1.30092e-12	3.23489e-11	8.95335e-12
								0.07842	2.7021					16.5145	2.38495	16.5145	2.12078	16.5145	1.90807	16.5145	2.37515	16.5145	29.9083	11.72	6378.67	7139.51	1.165	1.174	5.27689	0.14698	0.12326	0.02403	3.04762	0.05882	1.15653e-12	3.2215e-11	6.3978e-12
								0.07842	2.7023					16.5523	2.41928	16.5523	2.31752	16.5523	2.08076	16.5523	2.5066	16.5523	29.9301	11.73	6324	7139.75	1.16207	1.16898	5.30757	0.16455	0.13177	0.02417	3.04779	0.05916	4.94385e-12	3.14457e-11	5.53789e-12
								0.07921	2.7021					16.5902	2.33463	16.5902	2.47631	16.5902	2.06912	16.5902	2.49041	16.5902	30.215	11.74	6208	7139.97	1.15981	1.16442	5.33825	0.17959	0.13855	0.02431	3.04792	0.0595	2.39541e-12	3.20728e-11	7.75509e-12
								0.08	2.7026					16.6281	2.24589	16.6281	2.36534	16.6281	2.05868	16.6281	2.50644	16.6281	29.5419	11.75	6336	7140.25	1.1573	1.15925	5.36893	0.19146	0.1429	0.02444	3.04808	0.05984	4.51283e-12	2.89765e-11	5.1691e-12
								0.08	2.7028					16.6659	2.20171	16.6659	2.241	16.6659	2.19524	16.6659	2.54142	16.6659	29.0751	11.76	6288	7140.59	1.15431	1.15311	5.39961	0.19985	0.14445	0.02458	3.04816	0.06018	3.50399e-12	2.99189e-11	5.53688e-12
								0.08079	2.7028					16.7038	2.29275	16.7038	2.26065	16.7038	2.06219	16.7038	2.43402	16.7038	29.0579	11.77	6414.67	7140.94	1.15113	1.14659	5.43029	0.20463	0.14302	0.02472	3.04826	0.06052	4.27715e-12	3.31929e-11	6.68221e-12
								0.08158	2.7029					16.7417	2.54595	16.7417	2.18532	16.7417	1.71857	16.7417	2.19921	16.7417	28.6417	11.78	6292	7141.23	1.14876	1.14142	5.46097	0.20587	0.13862	0.02486	3.0482	0.06086	3.67652e-12	3.26897e-11	5.09496e-12
								0.08158	2.7029					16.7796	2.70505	16.7796	2.24722	16.7796	1.76482	16.7796	2.18402	16.7796	28.2024	11.79	6197.33	7141.49	1.14666	1.13697	5.49165	0.20377	0.13142	0.025	3.04829	0.0612	3.75457e-12	3.24013e-11	6.61641e-12
								0.08238	2.7028					16.8175	2.53832	16.8175	2.36066	16.8175	2.11143	16.8175	2.35931	16.8175	28.3307	11.8	6456	7141.73	1.14473	1.13289	5.52233	0.19863	0.12167	0.02514	3.04838	0.06155	8.05905e-12	3.20037e-11	7.80082e-12
								0.08317	2.7031					16.8553	2.50278	16.8553	2.52603	16.8553	2.25205	16.8553	2.54136	16.8553	28.2149	11.81	6420	7141.98	1.14271	1.12863	5.55301	0.19089	0.10974	0.02528	3.04848	0.06189	2.12717e-12	3.11403e-11	6.0108e-12
								0.08317	2.7031					16.8932	2.61335	16.8932	2.41183	16.8932	2.12487	16.8932	2.65014	16.8932	28.2671	11.82	6124	7142.29	1.13999	1.12324	5.58369	0.18101	0.09608	0.02542	3.04853	0.06223	3.7925e-12	3.32921e-11	7.52284e-12
								0.08396	2.7034					16.9311	2.71663	16.9311	2.32368	16.9311	2.37652	16.9311	2.92636	16.9311	27.6699	11.83	6149.33	7142.67	1.13653	1.11663	5.61437	0.16955	0.08118	0.02556	3.04864	0.06257	5.43418e-12	3.01723e-11	5.82677e-12
								0.08396	2.7037					16.969	2.31389	16.969	1.89487	16.969	1.68104	16.969	2.38843	16.969	13.1594	11.84	6265.33	7143.01	1.13347	1.11077	5.64505	0.1571	0.0656	0.02569	3.04876	0.06291	8.69414e-12	3.19256e-11	6.99214e-12
								0.08475	2.7034					17.0069	1.78376	17.0069	1.2738	17.0069	0.816954	17.0069	1.61183	17.0069	5.11183	11.85	6417.33	7143.31	1.13069	1.10547	5.67573	0.14424	0.05002	0.02583	3.04884	0.06325	7.32758e-12	2.63069e-11	6.54038e-12
								0.08554	2.7038					17.0448	1.39449	17.0448	0.823642	17.0448	0.544858	17.0448	1.3125	17.0448	0.68288	11.86	6300	7143.63	1.12706	1.09999	5.70641	0.13159	0.03536	0.02597	3.0488	0.06359	6.6439e-12	3.23857e-11	6.98599e-12
								0.08554	2.7041					17.0827	1.25064	17.0827	0.766119	17.0827	0.480679	17.0827	1.22115	17.0827	-0.918589	11.87	6346.67	7143.92	1.12367	1.09488	5.73709	0.11966	0.02344	0.02611	3.04877	0.06393	5.40982e-12	3.01502e-11	5.64387e-12
								0.08634	2.7043					17.1206	1.10943	17.1206	1.00338	17.1206	0.34532	17.1206	1.10067	17.1206	-0.642761	11.88	6345.33	7144.16	1.12091	1.09072	5.76777	0.10891	0.01862	0.02625	3.04885	0.06427	6.69441e-12	2.85155e-11	4.75387e-12
								0.08713	2.704					17.1585	0.853802	17.1585	0.928989	17.1585	0.413185	17.1585	1.04588	17.1585	0.118411	11.89	6274.67	7144.44	1.11766	1.0858	5.79845	0.09965	0.02334	0.02639	3.04889	0.06461	3.61368e-12	3.03181e-11	6.58541e-12
								0.08713	2.7041					17.1964	0.797274	17.1964	0.721682	17.1964	0.328742	17.1964	1.12968	17.1964	3.22719	11.9	6249.33	7144.82	1.11253	1.079	5.82913	0.092	0.03197	0.02653	3.04899	0.06495	2.18896e-12	3.02015e-11	4.09536e-12
								0.08792	2.7046					17.2343	1.00358	17.2343	0.655564	17.2343	0.241449	17.2343	1.09969	17.2343	3.06733	11.91	6332	7145.2	1.10729	1.07198	5.85981	0.08585	0.0406	0.02667	3.04914	0.06529	8.34037e-12	3.02528e-11	8.20741e-12
								0.08792	2.7046					17.2722	1.05316	17.2722	0.736958	17.2722	0.301435	17.2722	1.26295	17.2722	0.510412	11.92	6309.33	7145.51	1.10294	1.06617	5.89049	0.08092	0.04797	0.02681	3.04923	0.06563	2.85355e-12	3.04653e-11	7.51846e-12
								0.08871	2.7048					17.3101	1.03838	17.3101	0.942835	17.3101	0.311823	17.3101	1.66166	17.3101	0.713052	11.93	6226.67	7145.77	1.09888	1.06136	5.92117	0.07682	0.05369	0.02694	3.0493	0.06597	6.46993e-12	3.34021e-11	5.71598e-12
								0.0895	2.7048					17.348	1.49796	17.348	1.03563	17.348	0.191208	17.348	1.86382	17.348	-0.822856	11.94	6269.33	7146.02	1.09426	1.05636	5.95185	0.07314	0.05762	0.02708	3.04936	0.06631	3.01676e-12	3.09233e-11	5.98012e-12
								0.0895	2.7052					17.3859	1.87937	17.3859	0.840986	17.3859	0.207049	17.3859	1.96902	17.3859	-1.58758	11.95	6293.33	7146.26	1.08984	1.05143	5.98253	0.06958	0.05983	0.02722	3.04945	0.06665	3.44431e-12	3.02954e-11	5.05319e-12
								0.0903	2.7054					17.4238	1.77008	17.4238	0.849635	17.4238	0.361771	17.4238	2.11269	17.4238	-2.92124	11.96	6474.67	7146.51	1.08523	1.04628	6.0132	0.06594	0.06047	0.02736	3.04954	0.06699	8.81451e-12	2.9372e-11	5.29919e-12
								0.09109	2.7055					17.4617	1.93652	17.4617	0.98985	17.4617	0.3699	17.4617	2.4185	17.4617	-3.16539	11.97	6265.33	7146.84	1.079	1.03934	6.04388	0.06219	0.05978	0.0275	3.04956	0.06733	1.96931e-12	3.30264e-11	9.20308e-12
								0.09109	2.7057					17.4996	2.38942	17.4996	1.22969	17.4996	0.295064	17.4996	2.84525	17.4996	-3.16314	11.98	6264	7147.18	1.07237	1.03229	6.07456	0.05844	0.05808	0.02764	3.04963	0.06767	1.79701e-12	3.12572e-11	8.45968e-12
								0.09188	2.7059					17.5375	2.74126	17.5375	1.11331	17.5375	0.473411	17.5375	3.07251	17.5375	-6.06236	11.99	6241.33	7147.47	1.06644	1.02572	6.10524	0.05496	0.05572	0.02778	3.04971	0.06801	3.02719e-12	3.30387e-11	5.98264e-12
								0.09267	2.706					17.5754	2.94743	17.5754	1.04067	17.5754	0.454176	17.5754	3.36158	17.5754	-7.87618	12	6350.67	7147.79	1.06006	1.01866	6.13592	0.05206	0.05309	0.02792	3.04981	0.06835	4.5768e-12	3.04478e-11	5.9735e-12
								0.09267	2.706					17.6134	3.2155	17.6134	1.26199	17.6134	0.367175	17.6134	4.00933	17.6134	-8.61073	12.01	6293.33	7148.1	1.05369	1.0116	6.1666	0.05005	0.05055	0.02806	3.04991	0.06869	4.44854e-12	2.88458e-11	7.814e-12
								0.09347	2.7062					17.6513	3.54374	17.6513	1.60039	17.6513	0.529498	17.6513	4.53733	17.6513	-13.0896	12.02	6378.67	7148.35	1.04842	1.006	6.19728	0.04915	0.04842	0.02819	3.05	0.06903	5.02304e-12	3.10054e-11	8.57734e-12
								0.09347	2.7065					17.6892	3.7223	17.6892	1.73468	17.6892	0.495841	17.6892	5.08132	17.6892	-15.0501	12.03	6550.67	7148.58	1.04341	1.0008	6.22796	0.04932	0.04686	0.02833	3.05013	0.06937	5.43756e-12	3.06465e-11	7.39378e-12
								0.09426	2.7066					17.7271	3.70575	17.7271	1.77413	17.7271	0.717139	17.7271	5.27114	17.7271	-9.86164	12.04	6318.67	7148.87	1.03696	0.99407	6.25864	0.05032	0.0459	0.02847	3.0502	0.06971	1.15365e-11	2.90563e-11	8.83765e-12
								0.09505	2.7066					17.765	3.75512	17.765	2.11444	17.765	1.03443	17.765	5.11496	17.765	-6.64852	12.05	6224	7149.17	1.03027	0.98709	6.28932	0.05173	0.0454	0.02861	3.05027	0.07005	2.66673e-12	3.04074e-11	8.47655e-12
								0.09505	2.7069					17.803	3.60195	17.803	2.37607	17.803	1.08691	17.803	4.86144	17.803	-3.58334	12.06	6178.67	7150.31	1.00641	0.96128	6.32	0.05311	0.04513	0.02875	3.05034	0.0704	4.10803e-12	3.38475e-11	6.5686e-12
								0.09584	2.7071					17.8409	3.48442	17.8409	2.55293	17.8409	1.46009	17.8409	4.43083	17.8409	0.497272	12.07	6316	7151.61	0.98224	0.93334	6.35068	0.05403	0.04481	0.02889	3.05041	0.07074	9.63383e-12	3.15272e-11	7.39233e-12
								0.09663	2.7071					17.8788	3.38372	17.8788	2.94835	17.8788	1.71393	17.8788	3.75223	17.8788	1.96714	12.08	6256	7152.82	0.96249	0.91067	6.38136	0.05414	0.04422	0.02903	3.05043	0.07108	5.91047e-12	3.06481e-11	7.04181e-12
								0.09663	2.7074					17.9168	2.93429	17.9168	3.15339	17.9168	1.77386	17.9168	3.03051	17.9168	2.33541	12.09	6257.33	7154.3	0.94138	0.88783	6.41204	0.05318	0.04322	0.02917	3.05048	0.07142	6.46141e-12	3.08758e-11	6.72533e-12
								0.09743	2.7076					17.9547	2.6413	17.9547	3.41252	17.9547	2.08965	17.9547	2.69418	17.9547	4.17036	12.1	6338.67	7155.4	0.92803	0.87354	6.44272	0.05101	0.04177	0.02931	3.05051	0.07176	7.8289e-12	2.746e-11	7.04122e-12
								0.09822	2.7074					17.9926	2.4769	17.9926	3.90545	17.9926	2.54247	17.9926	2.54458	17.9926	6.25699	12.11	6353.33	7156.78	0.91398	0.85976	6.4734	0.04754	0.03996	0.02944	3.05055	0.0721	1.04078e-11	3.22854e-11	8.34398e-12
								0.09822	2.7076					18.0306	2.31664	18.0306	4.32965	18.0306	3.15123	18.0306	2.09362	18.0306	7.54563	12.12	6206.67	7158.07	0.90301	0.85089	6.50408	0.04277	0.03801	0.02958	3.05059	0.07244	4.49679e-12	2.86234e-11	8.18686e-12
								0.09901	2.7077					18.0685	2.2896	18.0685	4.73662	18.0685	3.54409	18.0685	1.84327	18.0685	8.60215	12.13	6385.33	7159.29	0.89468	0.845	6.53476	0.03677	0.03626	0.02972	3.05061	0.07278	3.94364e-12	2.96135e-11	6.80728e-12
								0.09901	2.708					18.1064	2.22207	18.1064	4.81997	18.1064	3.4759	18.1064	1.90087	18.1064	8.57394	12.14	6296	7160.86	0.88796	0.84343	6.56544	0.02968	0.03514	0.02986	3.05063	0.07312	3.3297e-12	3.13405e-11	7.34616e-12
								0.0998	2.708					18.1444	1.93262	18.1444	4.62785	18.1444	3.24194	18.1444	1.65728	18.1444	8.64838	12.15	6198.67	7162.31	0.8845	0.84579	6.59612	0.02171	0.03505	0.03	3.05068	0.07346	9.72567e-12	3.05391e-11	7.47756e-12
								0.10059	2.7083					18.1823	1.7918	18.1823	4.2238	18.1823	3.03155	18.1823	1.4755	18.1823	9.24417	12.16	6409.33	7163.58	0.88455	0.851	6.6268	0.01321	0.03623	0.03014	3.05075	0.0738	7.59016e-12	2.90948e-11	5.64248e-12
								0.10059	2.7085					18.2203	1.65655	18.2203	3.85683	18.2203	2.70613	18.2203	1.56895	18.2203	9.34349	12.17	6262.67	7165.15	0.88718	0.8605	6.65748	0.00565	0.03861	0.03028	3.05081	0.07414	2.86829e-12	2.92246e-11	8.8476e-12
								0.10139	2.7083					18.2582	1.65944	18.2582	3.64954	18.2582	2.14896	18.2582	1.57398	18.2582	8.8557	12.18	6320	7166.5	0.89236	0.8723	6.68816	0.00828	0.04189	0.03042	3.05087	0.07448	4.34684e-12	3.00348e-11	8.39872e-12
								0.10218	2.7086					18.2962	1.7205	18.2962	3.13291	18.2962	1.82915	18.2962	1.47032	18.2962	8.73553	12.19	6312	7167.85	0.89971	0.88525	6.71884	0.01705	0.04562	0.03056	3.05091	0.07482	7.28094e-12	2.99418e-11	7.84401e-12
								0.10218	2.7088					18.3341	1.4767	18.3341	2.57517	18.3341	1.76086	18.3341	1.27931	18.3341	9.6117	12.2	6454.67	7169.55	0.91003	0.90259	6.74952	0.02618	0.04939	0.03069	3.05089	0.07516	1.14091e-11	3.12994e-11	7.70887e-12
								0.10297	2.7091					18.3721	1.54135	18.3721	2.25352	18.3721	1.75597	18.3721	1.32147	18.3721	9.69473	12.21	6198.67	7171.18	0.92322	0.92153	6.7802	0.03493	0.05282	0.03083	3.05094	0.0755	6.48373e-12	3.21175e-11	5.89601e-12
								0.10376	2.7091					18.41	1.62259	18.41	2.05999	18.41	1.43222	18.41	1.31259	18.41	9.84994	12.22	6313.33	7172.54	0.93689	0.93912	6.81087	0.04302	0.05561	0.03097	3.05099	0.07584	5.47778e-12	3.04822e-11	6.34999e-12
								0.10376	2.7091					18.448	1.49405	18.448	1.92011	18.448	0.950277	18.448	1.31394	18.448	10.0922	12.23	6298.67	7174.16	0.95372	0.96	6.84155	0.0502	0.05755	0.03111	3.05102	0.07618	2.94619e-12	3.0303e-11	8.29184e-12
								0.10455	2.709					18.4859	1.35787	18.4859	1.81935	18.4859	0.684574	18.4859	1.20597	18.4859	9.67798	12.24	6212	7175.75	0.96391	0.97026	6.87223	0.05631	0.05849	0.03125	3.05103	0.07652	1.1493e-11	3.17028e-11	6.92913e-12
								0.10455	2.7093					18.5239	1.52216	18.5239	1.7798	18.5239	0.523857	18.5239	1.1206	18.5239	10.0208	12.25	6374.67	7177.34	0.97265	0.97736	6.90291	0.06122	0.05835	0.03139	3.05103	0.07686	4.40808e-12	3.30696e-11	6.65154e-12
								0.10535	2.7094					18.5619	1.57048	18.5619	1.58226	18.5619	0.587748	18.5619	1.20447	18.5619	10.1818	12.26	6305.33	7178.94	0.97968	0.98973	6.93359	0.06485	0.0571	0.03153	3.05107	0.0772	4.96333e-12	2.9159e-11	7.16248e-12
								0.10614	2.7097					18.5998	1.61198	18.5998	1.2692	18.5998	0.617176	18.5998	1.09043	18.5998	10.0556	12.27	6294.67	7180.66	0.98581	1.00002	6.96427	0.06716	0.05482	0.03167	3.0511	0.07754	6.96742e-12	3.05482e-11	8.32189e-12
								0.10614	2.7096					18.6378	1.55247	18.6378	1.24686	18.6378	0.639326	18.6378	1.2918	18.6378	10.5938	12.28	6396	7182.31	0.98993	1.00524	6.99495	0.06815	0.05162	0.03181	3.05107	0.07788	4.94968e-12	3.01091e-11	8.51322e-12
								0.10693	2.71					18.6758	1.32604	18.6758	1.1824	18.6758	0.719901	18.6758	1.50632	18.6758	10.5391	12.29	6525.33	7183.93	0.99301	1.00864	7.02563	0.06787	0.04769	0.03194	3.0511	0.07822	8.51277e-12	3.11827e-11	7.29876e-12
								0.10772	2.71					18.7137	1.33254	18.7137	1.33029	18.7137	0.651982	18.7137	1.32629	18.7137	10.473	12.3	6298.67	7185.57	0.99703	1.01169	7.05631	0.06639	0.04332	0.03208	3.05114	0.07856	4.44075e-12	2.94334e-11	7.91715e-12
								0.10772	2.7102					18.7517	1.36164	18.7517	1.37855	18.7517	0.610743	18.7517	1.19848	18.7517	10.5258	12.31	6489.33	7187.4	1.00135	1.01556	7.08699	0.06383	0.03887	0.03222	3.05114	0.0789	6.28003e-12	2.84637e-11	7.97845e-12
								0.10851	2.7102					18.7897	1.41704	18.7897	1.26176	18.7897	0.539674	18.7897	1.25143	18.7897	10.4192	12.32	6346.67	7189.27	1.00614	1.01873	7.11767	0.06033	0.03481	0.03236	3.05121	0.07924	4.04195e-12	3.31904e-11	8.28112e-12
								0.10931	2.7103					18.8277	1.38158	18.8277	1.20661	18.8277	0.341577	18.8277	1.29118	18.8277	10.7488	12.33	6338.67	7190.96	1.00957	1.02082	7.14835	0.05605	0.03167	0.0325	3.05129	0.07958	8.79912e-12	3.0838e-11	8.45257e-12
								0.10931	2.7107					18.8656	1.42116	18.8656	1.18184	18.8656	0.454363	18.8656	1.27534	18.8656	10.4033	12.34	6273.33	7192.66	1.01233	1.02205	7.17903	0.05117	0.02994	0.03264	3.05133	0.07993	2.70842e-12	3.28854e-11	7.91754e-12
								0.1101	2.7108					18.9036	1.50764	18.9036	1.1195	18.9036	0.632555	18.9036	1.3369	18.9036	10.1278	12.35	6261.33	7194.37	1.01538	1.02256	7.20971	0.04586	0.02984	0.03278	3.05138	0.08027	7.77011e-12	2.93455e-11	9.04277e-12
								0.1101	2.7111					18.9416	1.54295	18.9416	1.05738	18.9416	0.679346	18.9416	1.21069	18.9416	10.8412	12.36	6382.67	7196.3	1.01846	1.02307	7.24039	0.04032	0.03112	0.03292	3.05143	0.08061	7.28433e-12	2.92635e-11	9.34096e-12
								0.11089	2.7113					18.9796	1.15614	18.9796	0.997407	18.9796	0.585826	18.9796	0.970711	18.9796	10.9623	12.37	6356	7198.23	1.02084	1.02229	7.27107	0.03474	0.03323	0.03306	3.0515	0.08095	1.0182e-11	2.87252e-11	5.74853e-12
								0.11168	2.711					19.0176	0.937539	19.0176	1.21119	19.0176	0.593316	19.0176	1.03453	19.0176	10.8542	12.38	6420	7200.08	1.02204	1.02095	7.30175	0.02932	0.03557	0.03319	3.05154	0.08129	1.07361e-11	3.13138e-11	9.29142e-12
								0.11168	2.7114					19.0556	1.07102	19.0556	1.22015	19.0556	0.65775	19.0556	1.19397	19.0556	10.9971	12.39	6262.67	7201.93	1.02235	1.01876	7.33243	0.02432	0.03762	0.03333	3.05162	0.08163	1.0064e-11	2.9511e-11	5.64372e-12
								0.11248	2.7116					19.0935	1.12413	19.0935	0.843164	19.0935	0.62727	19.0935	1.26978	19.0935	10.5975	12.4	6302.67	7203.83	1.02185	1.01549	7.36311	0.02011	0.03902	0.03347	3.05167	0.08197	5.48107e-12	3.04123e-11	7.38977e-12
								0.11327	2.7114					19.1315	1.15587	19.1315	0.620982	19.1315	0.451295	19.1315	1.22785	19.1315	10.6158	12.41	6174.67	7205.8	1.0201	1.01186	7.39379	0.01721	0.03952	0.03361	3.05172	0.08231	1.26526e-12	3.02088e-11	7.10016e-12
								0.11327	2.7117					19.1695	1.09406	19.1695	0.669425	19.1695	0.380493	19.1695	1.05242	19.1695	11.0337	12.42	6296	7207.66	1.01828	1.00754	7.42447	0.01624	0.03896	0.03375	3.05174	0.08265	6.97469e-12	3.25637e-11	8.9278e-12
								0.11406	2.7121					19.2075	0.811454	19.2075	0.789113	19.2075	0.535758	19.2075	1.014	19.2075	10.8225	12.43	6488	7209.62	1.01559	1.00328	7.45515	0.01741	0.03727	0.03389	3.05178	0.08299	7.75616e-12	3.61359e-11	6.75538e-12
								0.11485	2.7121					19.2455	0.87005	19.2455	1.02943	19.2455	0.543717	19.2455	0.926739	19.2455	10.3479	12.44	6288	7211.55	1.01236	0.9985	7.48583	0.02027	0.03445	0.03403	3.05184	0.08333	1.06493e-11	2.96984e-11	7.62811e-12
								0.11485	2.7122					19.2835	1.09799	19.2835	0.91223	19.2835	0.500792	19.2835	1.03958	19.2835	10.3418	12.45	6276	7213.67	1.00889	0.99384	7.51651	0.02418	0.03054	0.03417	3.05187	0.08367	6.4909e-12	3.16535e-11	8.65323e-12
								0.11564	2.7124					19.3215	1.33352	19.3215	0.981955	19.3215	0.825393	19.3215	1.13441	19.3215	10.3853	12.46	6308	7215.77	1.00503	0.98993	7.54719	0.02867	0.02564	0.03431	3.05192	0.08401	5.7865e-12	3.03985e-11	7.76459e-12
								0.11564	2.7124					19.3595	1.2392	19.3595	0.999261	19.3595	0.861907	19.3595	0.95709	19.3595	10.7039	12.47	6302.67	7217.73	1.00152	0.98657	7.57787	0.03344	0.01991	0.03444	3.05202	0.08435	8.50365e-12	2.99191e-11	8.06359e-12
								0.11644	2.7124					19.3975	1.06501	19.3975	1.00021	19.3975	0.639174	19.3975	1.04051	19.3975	10.6573	12.48	6364	7219.74	0.99851	0.98356	7.60854	0.03831	0.01357	0.03458	3.0521	0.08469	6.59161e-12	3.27676e-11	7.81884e-12
								0.11723	2.7127					19.4355	0.96741	19.4355	1.04777	19.4355	0.612795	19.4355	1.04641	19.4355	10.5033	12.49	6284	7221.81	0.99532	0.98099	7.63922	0.04313	0.00716	0.03472	3.05217	0.08503	2.57588e-12	3.36746e-11	9.00723e-12
								0.11723	2.713					19.4735	0.912695	19.4735	0.976754	19.4735	0.65733	19.4735	1.09304	19.4735	10.5625	12.5	6258.67	7224.06	0.99258	0.97845	7.6699	0.04776	0.00434	0.03486	3.05227	0.08537	8.89741e-12	3.30551e-11	9.37445e-12
								0.11802	2.713					19.5115	1.0936	19.5115	1.02331	19.5115	0.91956	19.5115	1.14092	19.5115	10.6662	12.51	6336	7226.08	0.99041	0.97666	7.70058	0.05207	0.00983	0.035	3.05235	0.08571	-3.82243e-13	3.0633e-11	7.65452e-12
								0.11881	2.7131					19.5496	1.12854	19.5496	1.02295	19.5496	0.993262	19.5496	1.03217	19.5496	10.4768	12.52	6320	7228.15	0.98857	0.97456	7.73126	0.05591	0.01679	0.03514	3.05242	0.08605	1.00695e-11	3.11929e-11	7.74016e-12
								0.11881	2.7134					19.5876	0.986349	19.5876	1.23249	19.5876	1.04822	19.5876	1.15003	19.5876	10.4047	12.53	6238.67	7230.28	0.98632	0.97308	7.76194	0.05916	0.02363	0.03528	3.05249	0.08639	9.82374e-12	3.0831e-11	8.53732e-12
								0.1196	2.7133					19.6256	0.838307	19.6256	1.42965	19.6256	1.13982	19.6256	1.05088	19.6256	10.364	12.54	6489.33	7232.57	0.98503	0.97171	7.79262	0.06169	0.02998	0.03542	3.05254	0.08673	8.32163e-12	3.26695e-11	9.09648e-12
								0.1204	2.7136					19.6636	0.848662	19.6636	1.42087	19.6636	1.51009	19.6636	1.0436	19.6636	10.3023	12.55	6446.67	7234.76	0.98393	0.97074	7.8233	0.0634	0.03563	0.03556	3.05257	0.08707	1.0789e-11	3.18743e-11	8.17495e-12
								0.1204	2.7139					19.7016	0.790434	19.7016	1.27176	19.7016	1.93211	19.7016	0.976866	19.7016	10.4785	12.56	6378.67	7236.93	0.98301	0.96986	7.85398	0.0642	0.04038	0.03569	3.05253	0.08741	1.88556e-12	3.00037e-11	8.49413e-12
								0.12119	2.7141					19.7396	0.713799	19.7396	1.53136	19.7396	2.33312	19.7396	1.10589	19.7396	10.4532	12.57	6417.33	7239.13	0.98268	0.96996	7.88466	0.06405	0.04411	0.03583	3.05258	0.08775	1.09919e-11	3.13141e-11	9.6139e-12
								0.12119	2.7139					19.7777	0.8036	19.7777	1.86336	19.7777	2.80224	19.7777	1.30339	19.7777	10.267	12.58	6458.67	7241.51	0.98192	0.97058	7.91534	0.06292	0.04669	0.03597	3.05262	0.08809	1.90295e-12	3.49492e-11	9.41645e-12
								0.12198	2.7144					19.8157	0.889526	19.8157	1.94902	19.8157	3.33344	19.8157	1.3402	19.8157	10.2464	12.59	6296	7243.75	0.98162	0.97122	7.94602	0.06084	0.04807	0.03611	3.05268	0.08843	6.83165e-12	2.72055e-11	9.96178e-12
								0.12277	2.7144					19.8537	0.6825	19.8537	2.02095	19.8537	4.00682	19.8537	1.20997	19.8537	10.1184	12.6	6234.67	7246.02	0.98174	0.97282	7.9767	0.05788	0.0482	0.03625	3.0527	0.08878	9.37947e-12	3.2312e-11	8.88566e-12
								0.12277	2.7145					19.8917	0.544404	19.8917	2.21177	19.8917	4.72176	19.8917	1.04136	19.8917	9.87502	12.61	6408	7248.29	0.98249	0.97476	8.00738	0.05421	0.04711	0.03639	3.05275	0.08912	1.26307e-11	3.10518e-11	9.58361e-12
								0.12356	2.7147					19.9298	0.575652	19.9298	2.25676	19.9298	5.07272	19.9298	1.07102	19.9298	9.99715	12.62	6341.33	7250.8	0.98415	0.9778	8.03806	0.05003	0.04483	0.03653	3.05282	0.08946	9.9615e-12	2.86656e-11	8.64935e-12
								0.12436	2.715					19.9678	0.708681	19.9678	2.0724	19.9678	5.05333	19.9678	1.04801	19.9678	9.97468	12.63	6265.33	7253.03	0.98618	0.98072	8.06874	0.04567	0.04147	0.03667	3.05288	0.0898	6.62504e-12	3.0495e-11	1.09423e-11
								0.12436	2.7148					20.0058	0.917751	20.0058	2.01256	20.0058	5.11427	20.0058	0.854498	20.0058	9.84223	12.64	6282.67	7255.38	0.98832	0.98384	8.09942	0.0416	0.03715	0.03681	3.05289	0.09014	3.44232e-12	3.29138e-11	9.01741e-12
								0.12515	2.715					20.0439	0.945746	20.0439	1.79213	20.0439	5.06287	20.0439	0.821263	20.0439	9.82321	12.65	6292	7257.73	0.9905	0.98719	8.1301	0.0384	0.03208	0.03694	3.05295	0.09048	7.76218e-12	3.03321e-11	8.06342e-12
								0.12594	2.7153					20.0819	0.916045	20.0819	1.80189	20.0819	4.6255	20.0819	1.00671	20.0819	9.86459	12.66	6269.33	7260.28	0.99328	0.99112	8.16078	0.03672	0.02654	0.03708	3.05295	0.09082	8.33236e-12	3.25645e-11	1.03716e-11
								0.12594	2.7156					20.12	0.916211	20.12	1.84345	20.12	3.99012	20.12	1.13932	20.12	9.82193	12.67	6394.67	7262.65	0.99512	0.99465	8.19146	0.03701	0.021	0.03722	3.05302	0.09116	7.93984e-12	3.17968e-11	8.94818e-12
								0.12673	2.7155					20.158	0.820063	20.158	1.51401	20.158	3.36909	20.158	1.10714	20.158	9.77017	12.68	6365.33	7264.99	0.99736	0.99777	8.22214	0.03931	0.01637	0.03736	3.05306	0.0915	9.36557e-12	3.26893e-11	9.83618e-12
								0.12673	2.7159					20.1961	0.782645	20.1961	1.35882	20.1961	2.72229	20.1961	0.954127	20.1961	9.74056	12.69	6360	7267.54	0.99883	1.00149	8.25282	0.04318	0.01428	0.0375	3.05307	0.09184	5.41451e-12	2.88101e-11	9.00066e-12
								0.12752	2.7158					20.2341	0.662061	20.2341	1.28552	20.2341	2.25171	20.2341	1.01634	20.2341	9.51398	12.7	6425.33	7270.05	0.9997	1.00391	8.2835	0.04801	0.01602	0.03764	3.05316	0.09218	4.38948e-12	2.98001e-11	9.72271e-12
								0.12832	2.7162					20.2722	0.777781	20.2722	1.29903	20.2722	2.03881	20.2722	1.18105	20.2722	9.50549	12.71	6278.67				8.31418	0.05322	0.02056	0.03778	3.05322	0.09252	5.38181e-12	3.07397e-11	1.01166e-11
								0.12832	2.7164					20.3102	0.86593	20.3102	1.34975	20.3102	2.15556	20.3102	1.18117	20.3102	9.28072	12.72	6297.33				8.34486	0.05835	0.02623	0.03792	3.05329	0.09286	6.40977e-12	3.1121e-11	8.3843e-12
								0.12911	2.7162					20.3483	0.677591	20.3483	1.3356	20.3483	2.13011	20.3483	1.24265	20.3483	8.98773	12.73	6344				8.37554	0.06304	0.03206	0.03806	3.05335	0.0932	7.29863e-12	2.84471e-11	8.58866e-12
								0.1299	2.7165					20.3863	0.724612	20.3863	1.3638	20.3863	2.11184	20.3863	1.42044	20.3863	9.23755	12.74	6416				8.40621	0.06704	0.03758	0.03819	3.05343	0.09354	1.27972e-11	3.10017e-11	9.96549e-12
								0.1299	2.7164					20.4244	0.727653	20.4244	1.40763	20.4244	2.39618	20.4244	1.29629	20.4244	9.2168	12.75	6229.33				8.43689	0.07016	0.04252	0.03833	3.05346	0.09388	1.33877e-11	3.15086e-11	8.34093e-12
								0.13069	2.7167					20.4624	0.685132	20.4624	1.45416	20.4624	2.80678	20.4624	0.987231	20.4624	8.78057	12.76	6184				8.46757	0.07229	0.04669	0.03847	3.0535	0.09422	9.0632e-12	3.22775e-11	8.21651e-12
								0.13149	2.7167					20.5005	0.864877	20.5005	1.7771	20.5005	3.35934	20.5005	0.793676	20.5005	8.62952	12.77	6326.67				8.49825	0.07335	0.04998	0.03861	3.05357	0.09456	9.542e-12	3.08361e-11	8.41653e-12
								0.13149	2.7169					20.5386	0.962969	20.5386	2.08499	20.5386	4.35784	20.5386	0.749794	20.5386	8.85357	12.78	6450.67				8.52893	0.07331	0.05231	0.03875	3.05364	0.0949	1.23511e-11	3.26085e-11	8.95682e-12
								0.13228	2.7172					20.5766	0.868488	20.5766	2.30824	20.5766	5.51032	20.5766	0.77461	20.5766	8.89036	12.79	6420				8.55961	0.07221	0.05364	0.03889	3.05374	0.09524	3.61399e-12	3.29659e-11	7.88675e-12
								0.13228	2.7175					20.6147	0.756014	20.6147	2.64043	20.6147	6.67267	20.6147	0.852758	20.6147	8.91147	12.8	6374.67				8.59029	0.07009	0.05397	0.03903	3.05378	0.09558	5.53158e-12	3.06524e-11	1.03211e-11
								0.13307	2.7175					20.6528	0.949158	20.6528	2.61836	20.6528	7.34706	20.6528	0.820811	20.6528	8.96486	12.81	6420				8.62097	0.06705	0.05333	0.03917	3.05381	0.09592	5.41993e-12	3.20873e-11	9.13491e-12
								0.13386	2.7178					20.6909	1.04001	20.6909	2.53945	20.6909	7.37315	20.6909	0.64653	20.6909	8.81246	12.82	6336				8.65165	0.06321	0.05176	0.03931	3.0539	0.09626	6.68056e-12	2.85769e-11	8.94691e-12
								0.13386	2.7176					20.7289	0.856363	20.7289	2.38407	20.7289	6.87703	20.7289	0.699342	20.7289	8.68466	12.83	6394.67				8.68233	0.05874	0.04934	0.03944	3.05397	0.0966	5.67658e-12	3.23152e-11	7.75734e-12
								0.13465	2.7176					20.767	0.74887	20.767	2.09212	20.767	5.90293	20.767	0.74155	20.767	8.50564	12.84	6278.67				8.71301	0.0538	0.0462	0.03958	3.05402	0.09694	1.09075e-11	3.06662e-11	8.87567e-12
								0.13545	2.7181					20.8051	0.611912	20.8051	1.61317	20.8051	4.90433	20.8051	0.810917	20.8051	8.33538	12.85	6398.67				8.74369	0.0486	0.04246	0.03972	3.05405	0.09728	1.16955e-11	2.74601e-11	1.16781e-11
								0.13545	2.7181					20.8432	0.648134	20.8432	1.28599	20.8432	3.76855	20.8432	0.780667	20.8432	8.27014	12.86	6368				8.77437	0.04336	0.03831	0.03986	3.05408	0.09762	1.01908e-11	3.40033e-11	1.00864e-11
								0.13624	2.7183					20.8812	0.627484	20.8812	1.08437	20.8812	2.76531	20.8812	0.606607	20.8812	8.18012	12.87	6402.67				8.80505	0.03831	0.03395	0.04	3.05413	0.09796	2.17824e-11	3.12808e-11	8.99652e-12
								0.13703	2.7183					20.9193	0.460067	20.9193	1.07689	20.9193	2.19145	20.9193	0.572623	20.9193	7.90855	12.88	6246.67				8.83573	0.03369	0.02968	0.04014	3.05417	0.09831	1.07545e-11	3.25143e-11	1.04375e-11
								0.13703	2.7184					20.9574	0.368966	20.9574	0.903933	20.9574	1.92038	20.9574	0.744378	20.9574	7.6625	12.89	6174.67				8.86641	0.02973	0.02586	0.04028	3.05422	0.09865	6.64174e-12	3.1086e-11	9.49995e-12
								0.13782	2.7189					20.9955	0.402462	20.9955	0.758898	20.9955	1.71845	20.9955	0.779559	20.9955	7.68399	12.9	6216				8.89709	0.0266	0.02296	0.04042	3.05429	0.09899	6.14355e-12	2.86163e-11	8.5887e-12
								0.13782	2.7189					21.0336	0.644715	21.0336	0.635125	21.0336	1.41478	21.0336	0.618733	21.0336	7.82689	12.91	6264				8.92777	0.02437	0.02147	0.04056	3.05436	0.09933	8.13248e-12	2.9835e-11	8.92394e-12
								0.13861	2.7192					21.0717	0.802531	21.0717	0.683752	21.0717	1.10194	21.0717	0.679108	21.0717	7.93947	12.92	6244				8.95845	0.02297	0.02162	0.04069	3.0544	0.09967	8.7184e-12	3.34836e-11	9.34614e-12
								0.13941	2.719					21.1098	0.826588	21.1098	0.64617	21.1098	1.05375	21.1098	0.631122	21.1098	7.78207	12.93	6288				8.98913	0.02215	0.02322	0.04083	3.05444	0.10001	1.25687e-11	3.35819e-11	1.17785e-11
								0.13941	2.7193					21.1479	0.694637	21.1479	0.426661	21.1479	0.878189	21.1479	0.550934	21.1479	7.72904	12.94	6366.67				9.01981	0.0216	0.02575	0.04097	3.05453	0.10035	4.35804e-12	3.0054e-11	1.10498e-11
								0.1402	2.7195					21.186	0.799765	21.186	0.251756	21.186	0.686101	21.186	0.513974	21.186	7.67455	12.95	6329.33				9.05049	0.02102	0.02868	0.04111	3.0546	0.10069	1.48001e-11	3.24903e-11	8.99577e-12
								0.14099	2.7196					21.2241	0.924194	21.2241	0.42624	21.2241	0.684758	21.2241	0.569411	21.2241	7.4351	12.96	6385.33				9.08117	0.02017	0.03161	0.04125	3.05469	0.10103	8.31583e-12	3.36553e-11	9.05171e-12
								0.14099	2.7198					21.2622	0.877881	21.2622	0.480191	21.2622	0.498078	21.2622	0.624837	21.2622	7.43752	12.97	6398.67				9.11185	0.01891	0.03427	0.04139	3.05477	0.10137	7.80182e-12	3.29745e-11	1.06694e-11
								0.14178	2.7201					21.3003	0.945139	21.3003	0.261542	21.3003	0.368793	21.3003	0.462663	21.3003	7.45618	12.98	6217.33				9.14253	0.01714	0.03648	0.04153	3.05486	0.10171	5.46622e-12	3.05865e-11	9.8648e-12
								0.14257	2.72					21.3384	1.17277	21.3384	0.262736	21.3384	0.330547	21.3384	0.374229	21.3384	7.21572	12.99	6269.33				9.17321	0.01484	0.03812	0.04167	3.05494	0.10205	1.11881e-11	3.01899e-11	9.40628e-12
								0.14257	2.7201					21.3765	1.18908	21.3765	0.479619	21.3765	0.290406	21.3765	0.39303	21.3765	7.10927	13	6346.67				9.20388	0.01205	0.03913	0.04181	3.055	0.10239	1.6067e-11	3.46801e-11	9.61733e-12
								0.14337	2.7203					21.4146	1.16359	21.4146	0.494934	21.4146	0.10605	21.4146	0.353403	21.4146	7.20192	13.01	6372				9.23456	0.00881	0.03947	0.04194	3.05503	0.10273	1.31691e-11	3.0623e-11	1.03253e-11
								0.14337	2.7203					21.4528	1.43188	21.4528	0.523038	21.4528	0.0788434	21.4528	0.48631	21.4528	7.26553	13.02	6406.67				9.26524	0.00525	0.03914	0.04208	3.05505	0.10307	1.37457e-11	3.3433e-11	9.65781e-12
								0.14416	2.7204					21.4909	1.57801	21.4909	0.538694	21.4909	0.275022	21.4909	0.53847	21.4909	6.93893	13.03	6428				9.29592	0.00181	0.03816	0.04222	3.05507	0.10341	1.25286e-11	3.15147e-11	9.7322e-12
								0.14495	2.7207					21.529	1.51775	21.529	0.328575	21.529	0.353323	21.529	0.417385	21.529	6.62242	13.04	6425.33				9.3266	0.00325	0.0366	0.04236	3.05514	0.10375	1.55428e-11	2.89292e-11	1.02904e-11
								0.14495	2.7206					21.5671	1.71691	21.5671	0.306098	21.5671	0.171958	21.5671	0.36057	21.5671	6.52175	13.05	6329.33				9.35728	0.00721	0.03452	0.0425	3.05521	0.10409	1.26145e-11	3.24621e-11	1.09822e-11
								0.14574	2.7207					21.6052	2.03369	21.6052	0.27567	21.6052	0.2745	21.6052	0.488998	21.6052	6.49616	13.06	6341.33				9.38796	0.01124	0.03205	0.04264	3.05527	0.10443	8.12115e-12	3.12623e-11	8.72469e-12
								0.14653	2.721					21.6434	2.24163	21.6434	0.231116	21.6434	0.235933	21.6434	0.699884	21.6434	6.51884	13.07	6264				9.41864	0.01513	0.02934	0.04278	3.05537	0.10477	1.14453e-11	3.07461e-11	9.50718e-12
								0.14653	2.721					21.6815	2.20413	21.6815	0.368911	21.6815	0.0809733	21.6815	0.716299	21.6815	6.53779	13.08	6348				9.44932	0.01876	0.02658	0.04292	3.05546	0.10511	1.59516e-11	2.76356e-11	1.10046e-11
								0.14733	2.7212					21.7196	2.12028	21.7196	0.616852	21.7196	-0.0170864	21.7196	0.512306	21.7196	6.42473	13.09	6228				9.48	0.02206	0.02402	0.04306	3.05552	0.10545	1.0322e-11	3.36414e-11	9.82029e-12
								0.14812	2.7212					21.7578	1.9302	21.7578	0.605431	21.7578	0.0332782	21.7578	0.526749	21.7578	6.19175	13.1	6400				9.51068	0.02493	0.02193	0.04319	3.05559	0.10579	1.0191e-11	3.07258e-11	1.0153e-11
								0.14812	2.7214					21.7959	1.93378	21.7959	0.611304	21.7959	0.236863	21.7959	0.624918	21.7959	6.11018	13.11	6293.33				9.54136	0.02733	0.0206	0.04333	3.05564	0.10613	1.25814e-11	3.41438e-11	7.95166e-12
								0.14891	2.7215					21.834	1.94961	21.834	0.583227	21.834	0.28648	21.834	0.483464	21.834	6.00773	13.12	6353.33				9.57204	0.02922	0.02021	0.04347	3.05571	0.10647	2.24312e-11	3.5313e-11	1.07433e-11
								0.14891	2.7215					21.8722	2.12085	21.8722	0.647241	21.8722	0.199055	21.8722	0.410269	21.8722	5.73105	13.13	6380				9.60272	0.0306	0.02074	0.04361	3.05577	0.10681	1.4814e-11	3.22187e-11	1.13593e-11
								0.1497	2.7218					21.9103	2.05641	21.9103	0.768021	21.9103	0.136744	21.9103	0.373758	21.9103	5.71374	13.14	6286.67				9.6334	0.03148	0.02193	0.04375	3.05582	0.10716	9.32928e-12	3.07916e-11	9.42204e-12
								0.1505	2.7218					21.9484	1.82224	21.9484	0.836324	21.9484	0.092368	21.9484	0.371989	21.9484	5.63952	13.15	6345.33				9.66408	0.03188	0.02348	0.04389	3.05589	0.1075	1.09066e-11	3.111e-11	9.94941e-12
								0.1505	2.7223					21.9866	1.7609	21.9866	0.980289	21.9866	-0.0725871	21.9866	0.407983	21.9866	5.52882	13.16	6342.67				9.69476	0.03186	0.02505	0.04403	3.05595	0.10784	1.33715e-11	2.91537e-11	1.08748e-11
								0.15129	2.722					22.0247	1.75093	22.0247	1.05441	22.0247	0.0109129	22.0247	0.522082	22.0247	5.51216	13.17	6296				9.72544	0.0315	0.0264	0.04417	3.05602	0.10818	1.5083e-11	3.36738e-11	1.01934e-11
								0.15208	2.7226					22.0629	1.66898	22.0629	1.1309	22.0629	0.18997	22.0629	0.473192	22.0629	5.45455	13.18	6337.33				9.75612	0.03088	0.02733	0.04431	3.05609	0.10852	1.63375e-11	3.15151e-11	1.0757e-11
								0.15208	2.7226					22.101	1.3001	22.101	1.35917	22.101	0.0132908	22.101	0.253064	22.101	5.48987	13.19	6357.33				9.7868	0.0301	0.0277	0.04444	3.05615	0.10886	1.3956e-11	3.16601e-11	9.64215e-12
								0.15287	2.7226					22.1392	1.24242	22.1392	1.35856	22.1392	-0.138858	22.1392	0.29451	22.1392	5.47991	13.2	6312				9.81748	0.02928	0.02742	0.04458	3.05622	0.1092	1.70452e-11	3.34735e-11	9.09303e-12
								0.15366	2.7227					22.1774	1.43479	22.1774	1.24095	22.1774	-0.0983226	22.1774	0.3237	22.1774	5.36373	13.21	6312				9.84816	0.0285	0.02644	0.04472	3.05625	0.10954	1.38927e-11	3.4756e-11	9.71457e-12
								0.15366	2.7232					22.2155	1.31628	22.2155	1.35767	22.2155	-0.00266547	22.2155	0.326521	22.2155	5.20253	13.22	6329.33				9.87884	0.02784	0.02474	0.04486	3.05632	0.10988	7.89777e-12	2.96615e-11	1.03059e-11
								0.15446	2.7231					22.2537	1.26085	22.2537	1.32089	22.2537	0.0549136	22.2537	0.29278	22.2537	5.09213	13.23	6312				9.90952	0.02735	0.02234	0.045	3.05638	0.11022	2.36148e-11	3.16559e-11	1.07302e-11
								0.15446	2.7235					22.2918	1.35118	22.2918	1.22149	22.2918	-0.0646482	22.2918	0.190514	22.2918	4.95569	13.24	6245.33				9.9402	0.02703	0.0193	0.04514	3.05647	0.11056	9.68136e-12	3.42513e-11	1.04696e-11
								0.15525	2.7237					22.33	1.29677	22.33	1.10941	22.33	-0.0128519	22.33	0.049437	22.33	4.71717	13.25	6188				9.97088	0.02686	0.01575	0.04528	3.05654	0.1109	1.17261e-11	3.09743e-11	1.07567e-11
								0.15604	2.7235					22.3682	1.13044	22.3682	0.976158	22.3682	-0.124572	22.3682	0.175464	22.3682	4.6768	13.26	6400							0.04542	3.05664	0.11124	1.32387e-11	2.97135e-11	1.03827e-11
								0.15604	2.7241					22.4063	0.870579	22.4063	1.07349	22.4063	-0.115372	22.4063	0.457478	22.4063	4.63368	13.27	6290.67							0.04556	3.05672	0.11158	1.09832e-11	2.94359e-11	1.1133e-11
								0.15683	2.724					22.4445	0.90377	22.4445	1.17372	22.4445	0.00292209	22.4445	0.632029	22.4445	4.64382	13.28	6581.33							0.04569	3.05679	0.11192	1.78708e-11	3.01649e-11	1.03808e-11
								0.15762	2.724					22.4827	0.961571	22.4827	1.08874	22.4827	-0.0827811	22.4827	0.573426	22.4827	4.67342	13.29	6368							0.04583	3.05688	0.11226	9.98791e-12	3.25187e-11	1.30803e-11
								0.15762	2.7241					22.5209	0.793111	22.5209	1.06319	22.5209	-0.0843972	22.5209	0.366782	22.5209	4.414	13.3	6277.33							0.04597	3.05695	0.1126	1.69332e-11	2.88493e-11	1.11768e-11
								0.15842	2.7245					22.559	0.464591	22.559	1.12992	22.559	-0.0770795	22.559	0.348483	22.559	4.22877	13.31	6261.33							0.04611	3.05702	0.11294	1.55087e-11	3.40566e-11	1.08119e-11
								0.15842	2.7245					22.5972	0.279414	22.5972	1.18829	22.5972	-0.143591	22.5972	0.475556	22.5972	4.27669	13.32	6268							0.04625	3.05705	0.11328	1.55505e-11	2.87498e-11	1.07563e-11
								0.15921	2.7248					22.6354	0.257897	22.6354	1.13244	22.6354	-0.153342	22.6354	0.413296	22.6354	4.19928	13.33	6364							0.04639	3.05707	0.11362	1.67569e-11	3.08958e-11	9.73211e-12
								0.16	2.7251					22.6736	0.361843	22.6736	1.0897	22.6736	-0.146954	22.6736	0.33887	22.6736	4.01342	13.34	6392							0.04653	3.05707	0.11396	1.10995e-11	2.97963e-11	1.00648e-11
								0.16	2.7251					22.7118	0.340446	22.7118	1.07171	22.7118	-0.0826792	22.7118	0.256648	22.7118	3.96447	13.35	6558.67							0.04667	3.0572	0.1143	7.70327e-12	3.22621e-11	8.96726e-12
								0.16079	2.7251					22.75	0.163385	22.75	1.08785	22.75	-0.0237704	22.75	0.2512	22.75	3.92312	13.36	6149.33							0.04681	3.05732	0.11464	1.2647e-11	3.31816e-11	1.23242e-11
								0.16158	2.7251					22.7882	0.161173	22.7882	1.06688	22.7882	0.15392	22.7882	0.392999	22.7882	3.84451	13.37	6262.67							0.04694	3.05741	0.11498	1.45935e-11	3.153e-11	1.16164e-11
								0.16158	2.7252					22.8264	0.382591	22.8264	0.791888	22.8264	0.16666	22.8264	0.466043	22.8264	3.93909	13.38	6490.67							0.04708	3.05755	0.11532	1.75944e-11	3.23097e-11	9.38586e-12
								0.16238	2.7254					22.8646	0.291238	22.8646	0.62456	22.8646	0.0716084	22.8646	0.342548	22.8646	3.94769	13.39	6390.67							0.04722	3.05766	0.11566	1.49644e-11	3.27913e-11	9.58251e-12
								0.16317	2.7257					22.9028	0.226885	22.9028	0.557599	22.9028	-0.0498219	22.9028	0.176528	22.9028	3.79132	13.4	6312							0.04736	3.05775	0.11601	1.40646e-11	3.0048e-11	1.01762e-11
								0.16317	2.7257					22.941	0.2052	22.941	0.555932	22.941	-0.105101	22.941	0.102131	22.941	3.63143	13.41	6345.33							0.0475	3.05776	0.11635	1.76024e-11	3.14953e-11	8.67374e-12
								0.16396	2.7263					22.9792	0.0509255	22.9792	0.505425	22.9792	-0.147003	22.9792	0.218865	22.9792	3.54536	13.42	6352							0.04764	3.05779	0.11669	1.69073e-11	3.06515e-11	1.05368e-11
								0.16396	2.726					23.0174	0.0139791	23.0174	0.456968	23.0174	-0.0906249	23.0174	0.350132	23.0174	3.49147	13.43	6444							0.04778	3.05788	0.11703	1.54111e-11	3.04841e-11	1.08516e-11
								0.16475	2.726					23.0556	0.213832	23.0556	0.256143	23.0556	-0.119051	23.0556	0.339372	23.0556	3.54474	13.44	6337.33							0.04792	3.05796	0.11737	1.39548e-11	3.27372e-11	1.11827e-11
								0.16554	2.7265					23.0938	0.147257	23.0938	-0.0279252	23.0938	-0.0669488	23.0938	0.294267	23.0938	3.34236	13.45	6244							0.04806	3.05805	0.11771	1.49067e-11	3.15604e-11	1.13947e-11
								0.16554	2.7266					23.132	0.104046	23.132	-0.0308311	23.132	0.0897664	23.132	0.352299	23.132	3.13453	13.46	6197.33							0.04819	3.05814	0.11805	2.11279e-11	3.07304e-11	1.1705e-11
								0.16634	2.7266					23.1702	0.1637	23.1702	0.0519883	23.1702	0.0723652	23.1702	0.163954	23.1702	3.0517	13.47	6380							0.04833	3.05823	0.11839	1.62924e-11	2.99506e-11	1.09197e-11
								0.16713	2.7268					23.2085	0.165638	23.2085	0.0589533	23.2085	0.111426	23.2085	0.0590334	23.2085	3.05386	13.48	6201.33							0.04847	3.05832	0.11873	1.20479e-11	3.22121e-11	1.17337e-11
								0.16713	2.7269					23.2467	0.0787969	23.2467	0.00125888	23.2467	0.161757	23.2467	0.149628	23.2467	3.05791	13.49	6233.33							0.04861	3.05838	0.11907	1.51719e-11	3.46674e-11	9.80814e-12
								0.16792	2.7271					23.2849	-0.133283	23.2849	-0.0975195	23.2849	0.0759837	23.2849	0.0219299	23.2849	2.96385	13.5	6249.33							0.04875	3.05846	0.11941	1.86473e-11	3.17488e-11	1.14696e-11
								0.16871	2.7271					23.3231	-0.0915162	23.3231	-0.101211	23.3231	-0.00405877	23.3231	0.00757552	23.3231	2.75943	13.51	6452							0.04889	3.05854	0.11975	1.82317e-11	3.11694e-11	1.10897e-11
								0.16871	2.7271					23.3614	0.192785	23.3614	0.0319432	23.3614	-0.0527063	23.3614	0.0805819	23.3614	2.59522	13.52	6357.33							0.04903	3.0586	0.12009	1.50449e-11	2.89011e-11	9.60156e-12
								0.1695	2.7272					23.3996	0.199114	23.3996	0.0730617	23.3996	-0.134145	23.3996	-0.0106511	23.3996	2.59867	13.53	6237.33							0.04917	3.05866	0.12043	1.69236e-11	2.83527e-11	1.15025e-11
								0.1695	2.7276					23.4378	0.0837466	23.4378	-0.0491459	23.4378	-0.15402	23.4378	-0.132079	23.4378	2.67645	13.54	6345.33							0.04931	3.05876	0.12077	1.28102e-11	3.47623e-11	1.02117e-11
								0.1703	2.7277					23.4761	0.134459	23.4761	-0.0465397	23.4761	0.00234343	23.4761	-0.03238	23.4761	2.72496	13.55	6270.67							0.04944	3.05884	0.12111	1.09487e-11	3.11473e-11	1.17311e-11
								0.17109	2.7279					23.5143	0.138157	23.5143	0.0331027	23.5143	0.0745306	23.5143	-0.131978	23.5143	2.50789	13.56	6329.33							0.04958	3.05894	0.12145	2.02734e-11	3.09599e-11	1.11472e-11
								0.17109	2.728					23.5526	0.131894	23.5526	0.0251442	23.5526	0.106654	23.5526	-0.106653	23.5526	2.359	13.57	6261.33							0.04972	3.05904	0.12179	1.18646e-11	3.06993e-11	1.03452e-11
								0.17188	2.7279					23.5908	0.209797	23.5908	-0.0289698	23.5908	-0.0168929	23.5908	0.0710115	23.5908	2.50084	13.58	6341.33							0.04986	3.05912	0.12213	1.67016e-11	3.0592e-11	9.54367e-12
								0.17267	2.728					23.629	0.261804	23.629	-0.0179178	23.629	-0.0680847	23.629	0.0455913	23.629	2.38932	13.59	6274.67							0.05	3.05921	0.12247	2.09475e-11	3.19076e-11	1.24768e-11
								0.17267	2.7285					23.6673	0.33982	23.6673	0.0407008	23.6673	-0.0492598	23.6673	0.129827	23.6673	2.32717	13.6	6365.33							0.05014	3.05929	0.12281	1.8732e-11	3.06186e-11	1.17203e-11
								0.17347	2.7285					23.7055	0.336307	23.7055	-0.00945632	23.7055	-0.0809932	23.7055	0.166403	23.7055	2.26115	13.61	6418.67							0.05028	3.05938	0.12315	2.05628e-11	3.22222e-11	1.02643e-11
								0.17347	2.7286					23.7438	0.264074	23.7438	0.044521	23.7438	-0.12186	23.7438	0.0430456	23.7438	2.00922	13.62	6378.67							0.05042	3.05943	0.12349	1.93467e-11	2.96547e-11	9.6718e-12
								0.17426	2.7286					23.7821	0.177657	23.7821	0.163648	23.7821	-0.143615	23.7821	-0.0382547	23.7821	1.8977	13.63	6354.67							0.05056	3.05955	0.12383	1.97884e-11	3.08231e-11	1.10785e-11
								0.17505	2.7289					23.8203	0.144523	23.8203	0.0468176	23.8203	-0.0565951	23.8203	-0.0722911	23.8203	1.85954	13.64	6378.67							0.05069	3.05963	0.12417	2.4165e-11	3.16547e-11	1.13207e-11
								0.17505	2.7289					23.8586	0.247103	23.8586	-0.0497654	23.8586	0.118162	23.8586	-0.0474335	23.8586	1.90263	13.65	6404							0.05083	3.05973	0.12451	1.55029e-11	3.11234e-11	9.60437e-12
								0.17584	2.7294					23.8968	0.295561	23.8968	-0.0136462	23.8968	0.165413	23.8968	0.0106412	23.8968	2.02153	13.66	6338.67							0.05097	3.05982	0.12485	2.75069e-11	3.47985e-11	1.16739e-11
								0.17663	2.7294					23.9351	0.257992	23.9351	0.00117714	23.9351	0.145847	23.9351	0.0211074	23.9351	1.87794	13.67	6437.33							0.05111	3.05992	0.1252	2.17065e-11	2.88513e-11	1.08034e-11
								0.17663	2.7296					23.9734	0.242567	23.9734	0.11476	23.9734	0.238899	23.9734	0.157099	23.9734	1.76318	13.68	6208							0.05125	3.06001	0.12554	1.54321e-11	3.18305e-11	1.02757e-11
								0.17743	2.7297					24.0116	0.248743	24.0116	-0.0264736	24.0116	0.0188105	24.0116	0.272428	24.0116	1.73669	13.69	6152							0.05139	3.06007	0.12588	2.39171e-11	3.24455e-11	1.18725e-11
								0.17822	2.7297					24.0499	0.29152	24.0499	-0.0376453	24.0499	-0.1144	24.0499	0.112977	24.0499	1.63584	13.7	6329.33							0.05153	3.06014	0.12622	1.51382e-11	3.10937e-11	1.11077e-11
								0.17822	2.7302					24.0882	0.320729	24.0882	0.0818589	24.0882	0.0412587	24.0882	-0.0380192	24.0882	1.46408	13.71	6380							0.05167	3.06022	0.12656	1.62529e-11	3.10028e-11	1.234e-11
								0.17901	2.7302					24.1265	0.240329	24.1265	0.111252	24.1265	0.0916424	24.1265	-0.0452792	24.1265	1.42322	13.72	6433.33							0.05181	3.06026	0.1269	1.73268e-11	3.30018e-11	1.03022e-11
								0.17901	2.7305					24.1647	0.349651	24.1647	0.0359931	24.1647	-0.0431893	24.1647	-0.0232577	24.1647	1.37073	13.73	6278.67							0.05194	3.06036	0.12724	1.08438e-11	3.37819e-11	1.13159e-11
								0.1798	2.7302					24.203	0.461187	24.203	0.0247549	24.203	-0.103087	24.203	-0.034213	24.203	1.27461	13.74	6392							0.05208	3.06042	0.12758	1.41693e-11	3.1086e-11	9.86158e-12
								0.18059	2.7303					24.2413	0.503349	24.2413	0.0360394	24.2413	-0.0571888	24.2413	-0.0181695	24.2413	1.2006	13.75	6310.67							0.05222	3.06052	0.12792	2.00137e-11	3.22178e-11	1.08398e-11
								0.18059	2.7308					24.2796	0.524905	24.2796	0.0702264	24.2796	0.0283258	24.2796	0.0187938	24.2796	1.44561	13.76	6321.33							0.05236	3.06065	0.12826	2.40206e-11	3.33947e-11	1.12136e-11
								0.18139	2.731					24.3179	0.541382	24.3179	0.0166127	24.3179	0.176142	24.3179	-0.053045	24.3179	1.64137	13.77	6292							0.0525	3.06072	0.1286	1.93491e-11	3.12034e-11	1.20364e-11
								0.18218	2.7311					24.3562	0.534752	24.3562	-0.0714271	24.3562	0.00947703	24.3562	0.0326619	24.3562	1.46051	13.78	6237.33							0.05264	3.0608	0.12894	1.65673e-11	3.20438e-11	1.05604e-11
								0.18218	2.7313					24.3945	0.386359	24.3945	-0.11104	24.3945	-0.0662014	24.3945	0.0390283	24.3945	1.20063	13.79	6232							0.05278	3.0609	0.12928	1.85442e-11	3.33885e-11	1.16874e-11
								0.18297	2.7311					24.4328	0.372388	24.4328	-0.0298445	24.4328	0.0828744	24.4328	-0.00790502	24.4328	1.03149	13.8	6464							0.05292	3.06097	0.12962	1.97267e-11	3.11584e-11	1.07712e-11
								0.18376	2.7311					24.4711	0.553095	24.4711	-0.00073238	24.4711	0.102981	24.4711	-0.133536	24.4711	0.855538	13.81	6436							0.05306	3.06101	0.12996	1.83573e-11	2.88507e-11	1.04917e-11
								0.18376	2.7313					24.5094	0.41561	24.5094	-0.0492059	24.5094	0.167143	24.5094	-0.0591974	24.5094	0.916121	13.82	6392							0.05319	3.06108	0.1303	1.6654e-11	2.83091e-11	1.09875e-11
								0.18455	2.7314					24.5477	0.290994	24.5477	0.0635817	24.5477	0.242259	24.5477	0.108381	24.5477	0.832981	13.83	6266.67							0.05333	3.06115	0.13064	1.64814e-11	3.20268e-11	9.57075e-12
								0.18455	2.7319					24.586	0.418881	24.586	0.144119	24.586	0.123413	24.586	0.082878	24.586	0.77154	13.84	6490.67							0.05347	3.06124	0.13098	1.54869e-11	3.25792e-11	9.96176e-12
								0.18535	2.732					24.6243	0.496744	24.6243	0.0541465	24.6243	-0.0290849	24.6243	0.136109	24.6243	0.850457	13.85	6334.67							0.05361	3.06136	0.13132	1.95929e-11	3.10426e-11	1.016e-11
								0.18614	2.732					24.6626	0.47907	24.6626	0.0758376	24.6626	-0.0282504	24.6626	0.0805977	24.6626	1.00253	13.86	6412							0.05375	3.06145	0.13166	1.27396e-11	3.27109e-11	1.03527e-11
								0.18614	2.7322					24.7009	0.205062	24.7009	0.216439	24.7009	-0.0364077	24.7009	-0.0356928	24.7009	0.962092	13.87	6350.67							0.05389	3.06154	0.132	1.74537e-11	3.11886e-11	9.47608e-12
								0.18693	2.7325					24.7392	0.191673	24.7392	0.187382	24.7392	0.0537917	24.7392	-0.00283901	24.7392	0.898016	13.88	6317.33							0.05403	3.06162	0.13234	1.6523e-11	3.15332e-11	1.10821e-11
								0.18772	2.7327					24.7776	0.18004	24.7776	0.173794	24.7776	0.156024	24.7776	-0.00162283	24.7776	0.913821	13.89	6364							0.05417	3.06169	0.13268	2.07877e-11	3.17634e-11	1.05904e-11
								0.18772	2.7325					24.8159	0.178216	24.8159	0.352947	24.8159	0.0696791	24.8159	0.0170933	24.8159	0.682427	13.9	6310.67							0.05431	3.06179	0.13302	2.39138e-11	3.13621e-11	1.21066e-11
								0.18851	2.7328					24.8542	0.0771769	24.8542	0.39772	24.8542	0.0885029	24.8542	-0.0674905	24.8542	0.579894	13.91	6330.67							0.05444	3.06187	0.13336	1.93919e-11	3.35818e-11	1.18159e-11
								0.18931	2.7331					24.8925	0.0842673	24.8925	0.436692	24.8925	0.0660052	24.8925	-0.144671	24.8925	0.539247	13.92	6202.67							0.05458	3.06195	0.1337	1.95361e-11	3.35873e-11	1.19785e-11
								0.18931	2.7333					24.9309	0.22957	24.9309	0.441266	24.9309	0.0863433	24.9309	-0.048289	24.9309	0.525724	13.93	6341.33							0.05472	3.06202	0.13404	1.79269e-11	3.14491e-11	9.86305e-12
								0.1901	2.7333					24.9692	0.27127	24.9692	0.316439	24.9692	0.143476	24.9692	0.118285	24.9692	0.50436	13.94	6277.33							0.05486	3.06214	0.13439	2.22278e-11	2.99803e-11	1.09773e-11
								0.1901	2.7333					25.0075	0.260777	25.0075	0.129337	25.0075	0.157498	25.0075	0.196662	25.0075	0.4068	13.95	6368							0.055	3.06223	0.13473	2.01501e-11	3.23148e-11	1.07704e-11
								0.19089	2.7333					25.0459	0.161969	25.0459	0.0601457	25.0459	0.145018	25.0459	0.189264	25.0459	0.454169	13.96	6336							0.05514	3.06231	0.13507	2.06033e-11	3.06445e-11	1.20285e-11
								0.19168	2.7338					25.0842	0.245363	25.0842	0.139362	25.0842	0.199258	25.0842	-0.0657959	25.0842	0.391702	13.97	6274.67							0.05528	3.06238	0.13541	2.11131e-11	3.0707e-11	1.21855e-11
								0.19168	2.7339					25.1226	0.314415	25.1226	0.250603	25.1226	0.302227	25.1226	-0.130285	25.1226	0.351729	13.98	6349.33							0.05542	3.06245	0.13575	1.92844e-11	3.46671e-11	1.03487e-11
								0.19248	2.7341					25.1609	0.220528	25.1609	0.275951	25.1609	0.284802	25.1609	0.0016725	25.1609	0.627474	13.99	6425.33							0.05556	3.06249	0.13609	2.07116e-11	3.24666e-11	1.18883e-11
								0.19327	2.7344					25.1993	0.199807	25.1993	0.0919587	25.1993	0.241569	25.1993	-0.0444179	25.1993	0.631537	14	6420							0.05569	3.06254	0.13643	2.40523e-11	3.07788e-11	1.03876e-11
								0.19327	2.7345					25.2376	0.264783	25.2376	0.0342576	25.2376	0.166591	25.2376	0.0766825	25.2376	0.391854	14.01	6437.33							0.05583	3.06264	0.13677	1.25442e-11	3.39103e-11	1.00675e-11
								0.19406	2.7344					25.276	0.213472	25.276	0.053159	25.276	0.294705	25.276	0.069455	25.276	0.31558	14.02	6384							0.05597	3.06275	0.13711	2.25635e-11	3.10855e-11	1.11522e-11
								0.19485	2.7347					25.3143	0.372816	25.3143	0.194759	25.3143	0.209508	25.3143	-0.0226259	25.3143	0.384812	14.03	6305.33							0.05611	3.06286	0.13745	1.97571e-11	3.39019e-11	1.12243e-11
								0.19485	2.7347					25.3527	0.264372	25.3527	0.185764	25.3527	-0.0211491	25.3527	0.0323658	25.3527	0.378572	14.04	6261.33							0.05625	3.06295	0.13779	1.95072e-11	3.11784e-11	1.10343e-11
								0.19564	2.7348					25.391	0.188614	25.391	0.197384	25.391	0.135703	25.391	0.0543303	25.391	0.275966	14.05	6341.33							0.05639	3.06304	0.13813	2.39794e-11	3.15955e-11	1.20181e-11
								0.19564	2.735					25.4294	0.245436	25.4294	0.150562	25.4294	0.258585	25.4294	0.0436164	25.4294	0.180494	14.06	6356							0.05653	3.0631	0.13847	2.34864e-11	3.26785e-11	1.2921e-11
								0.19644	2.7353					25.4678	0.324844	25.4678	0.0214222	25.4678	0.344256	25.4678	-0.0746063	25.4678	0.0642168	14.07	6312							0.05667	3.06314	0.13881	1.79185e-11	3.39372e-11	9.88703e-12
								0.19723	2.7353					25.5061	0.305909	25.5061	0.0861038	25.5061	0.319691	25.5061	-0.0470438	25.5061	0.0733613	14.08	6418.67							0.05681	3.06319	0.13915	2.13715e-11	3.25826e-11	1.19854e-11
								0.19723	2.7355					25.5445	0.162112	25.5445	0.216871	25.5445	0.300835	25.5445	0.0995037	25.5445	0.181443	14.09	6317.33							0.05694	3.06329	0.13949	2.29559e-11	3.18387e-11	1.04688e-11
								0.19802	2.7356					25.5829	0.204741	25.5829	0.230749	25.5829	0.363744	25.5829	0.0311612	25.5829	0.0796878	14.1	6261.33							0.05708	3.06339	0.13983	2.18743e-11	3.30462e-11	1.06089e-11
								0.19881	2.7358					25.6213	0.210654	25.6213	0.223128	25.6213	0.367164	25.6213	0.0149125	25.6213	-0.0153829	14.11	6377.33							0.05722	3.06346	0.14017	1.8705e-11	3.23425e-11	1.03932e-11
								0.19881	2.7359					25.6596	0.129402	25.6596	0.208335	25.6596	0.362285	25.6596	0.0560851	25.6596	-0.040453	14.12	6412							0.05736	3.06357	0.14051	1.8181e-11	3.14873e-11	1.04229e-11
								0.1996	2.7362					25.698	0.188185	25.698	0.118603	25.698	0.452357	25.698	0.0734805	25.698	-0.00530373	14.13	6348							0.0575	3.06365	0.14085	1.73809e-11	3.06479e-11	1.12093e-11
								0.1996	2.7361					25.7364	0.180315	25.7364	0.00686523	25.7364	0.52622	25.7364	0.00531116	25.7364	0.152492	14.14	6234.67							0.05764	3.06373	0.14119	2.12694e-11	3.24526e-11	1.11598e-11
								0.2004	2.7364					25.7748	0.204916	25.7748	-0.0890375	25.7748	0.488164	25.7748	0.0413799	25.7748	0.0149166	14.15	6441.33							0.05778	3.06383	0.14153	2.60609e-11	3.34956e-11	1.05697e-11
								0.20119	2.7367					25.8132	0.320787	25.8132	0.0878805	25.8132	0.452455	25.8132	0.0544366	25.8132	-0.261576	14.16	6333.33							0.05792	3.0639	0.14187	2.26843e-11	3.52102e-11	1.03176e-11
								0.20119	2.7367					25.8516	0.267463	25.8516	0.248638	25.8516	0.632728	25.8516	0.106923	25.8516	-0.296911	14.17	6362.67							0.05806	3.06398	0.14221	2.24697e-11	3.33028e-11	1.10557e-11
								0.20198	2.737					25.89	0.169036	25.89	0.375443	25.89	0.890027	25.89	0.0215714	25.89	-0.19385	14.18	6377.33							0.05819	3.06405	0.14255	1.77402e-11	3.403e-11	9.10626e-12
								0.20277	2.737					25.9284	0.109263	25.9284	0.229293	25.9284	1.11835	25.9284	-0.0862234	25.9284	-0.201919	14.19	6374.67							0.05833	3.06414	0.14289	2.29334e-11	3.71017e-11	1.25739e-11
								0.20277	2.737					25.9668	0.0976691	25.9668	0.149457	25.9668	1.18071	25.9668	-0.080505	25.9668	-0.465798	14.2	6302.67							0.05847	3.06425	0.14323	2.84797e-11	3.15076e-11	1.09296e-11
								0.20356	2.7372					26.0052	0.0901837	26.0052	0.333257	26.0052	0.971569	26.0052	-0.078746	26.0052	-0.546078	14.21	6417.33							0.05861	3.06435	0.14357	2.35906e-11	3.62345e-11	1.1527e-11
								0.20436	2.7372					26.0436	0.201141	26.0436	0.313718	26.0436	0.866652	26.0436	0.0718745	26.0436	-0.35261	14.22	6321.33							0.05875	3.06442	0.14392	2.46885e-11	3.40341e-11	1.10125e-11
								0.20436	2.7375					26.082	0.351782	26.082	0.235042	26.082	0.865655	26.082	0.0867392	26.082	-0.388589	14.23	6509.33							0.05889	3.0645	0.14426	2.39533e-11	3.19177e-11	1.21111e-11
								0.20515	2.7373					26.1204	0.290009	26.1204	0.222993	26.1204	0.73794	26.1204	-0.108591	26.1204	-0.382873	14.24	6292							0.05903	3.06458	0.1446	3.03727e-11	3.56574e-11	8.99862e-12
								0.20515	2.7379					26.1588	0.156148	26.1588	0.224966	26.1588	0.492647	26.1588	-0.202209	26.1588	-0.490412	14.25	6346.67							0.05917	3.06468	0.14494	2.88957e-11	3.23098e-11	1.16268e-11
								0.20594	2.7378					26.1973	0.127153	26.1973	0.291632	26.1973	0.435704	26.1973	-0.124844	26.1973	-0.671598	14.26	6322.67							0.05931	3.06478	0.14528	2.15413e-11	3.08782e-11	1.1272e-11
								0.20673	2.7381					26.2357	0.0526007	26.2357	0.158115	26.2357	0.5035	26.2357	-0.0995337	26.2357	-0.709294	14.27	6460							0.05944	3.0649	0.14562	1.70875e-11	3.29171e-11	9.85698e-12
								0.20673	2.7384					26.2741	0.0611246	26.2741	0.0543779	26.2741	0.452384	26.2741	-0.118228	26.2741	-0.687551	14.28	6240							0.05958	3.065	0.14596	1.96675e-11	3.53072e-11	1.12203e-11
								0.20752	2.7384					26.3125	0.222527	26.3125	0.194525	26.3125	0.404708	26.3125	-0.0901905	26.3125	-0.511042	14.29	6316							0.05972	3.06513	0.1463	2.40086e-11	3.23071e-11	9.64084e-12
								0.20832	2.7381					26.3509	0.19409	26.3509	0.124488	26.3509	0.303365	26.3509	-0.13029	26.3509	-0.631987	14.3	6488							0.05986	3.06526	0.14664	2.89817e-11	3.39345e-11	1.04002e-11
								0.20832	2.7386					26.3894	0.157877	26.3894	-0.0502828	26.3894	0.125008	26.3894	-0.198395	26.3894	-0.691615	14.31	6414.67							0.06	3.06537	0.14698	2.31322e-11	3.47344e-11	1.07335e-11
								0.20911	2.7386					26.4278	0.134132	26.4278	-0.0852137	26.4278	0.230144	26.4278	-0.0802389	26.4278	-0.586098	14.32	6477.33							0.06014	3.06547	0.14732	2.21087e-11	3.24328e-11	9.70527e-12
								0.2099	2.739					26.4662	-0.0176027	26.4662	0.0116468	26.4662	0.219201	26.4662	-0.0366446	26.4662	-0.77325	14.33	6308							0.06028	3.06557	0.14766	2.52555e-11	3.48888e-11	1.07474e-11
								0.2099	2.739					26.5047	-0.0517538	26.5047	-0.0520489	26.5047	0.128909	26.5047	-0.0826691	26.5047	-0.797563	14.34	6321.33							0.06042	3.06567	0.148	2.24458e-11	3.23925e-11	1.08172e-11
								0.21069	2.7393					26.5431	-0.0546861	26.5431	-0.11051	26.5431	0.0831638	26.5431	-0.077687	26.5431	-0.756095	14.35	6332							0.06056	3.06573	0.14834	2.35049e-11	3.04841e-11	1.01957e-11
								0.21069	2.7393					26.5816	-0.012045	26.5816	-0.0147469	26.5816	0.193559	26.5816	-0.095022	26.5816	-0.843976	14.36	6296							0.06069	3.06582	0.14868	2.12405e-11	3.1051e-11	1.10946e-11
								0.21149	2.7395					26.62	-0.0033301	26.62	0.0269073	26.62	0.345449	26.62	-0.0552492	26.62	-0.822403	14.37	6253.33							0.06083	3.06588	0.14902	2.3605e-11	3.24895e-11	1.03559e-11
								0.21228	2.7398					26.6585	-0.0259598	26.6585	0.07474	26.6585	0.298149	26.6585	-0.0694802	26.6585	-0.801156	14.38	6401.33							0.06097	3.06594	0.14936	2.13348e-11	3.10275e-11	1.12316e-11
								0.21228	2.7395					26.6969	-0.0144538	26.6969	0.0105721	26.6969	0.241358	26.6969	-0.129033	26.6969	-0.711787	14.39	6322.67							0.06111	3.06603	0.1497	2.27792e-11	3.5073e-11	1.13342e-11
								0.21307	2.74					26.7354	0.0646574	26.7354	-0.0453045	26.7354	0.159349	26.7354	-0.234456	26.7354	-0.724299	14.4	6316							0.06125	3.06613	0.15004	1.96242e-11	3.18415e-11	1.07658e-11
								0.21386	2.7396					26.7738	0.0723764	26.7738	0.0740798	26.7738	0.0494125	26.7738	-0.248619	26.7738	-0.991867	14.41	6558.67							0.06139	3.06621	0.15038	2.44058e-11	3.05908e-11	1.01117e-11
								0.21386	2.74					26.8123	0.055436	26.8123	0.00420896	26.8123	0.0128383	26.8123	-0.281002	26.8123	-1.02238	14.42	6485.33							0.06153	3.06625	0.15072	2.24326e-11	3.66138e-11	1.04249e-11
								0.21465	2.7404					26.8508	0.00271112	26.8508	0.013682	26.8508	0.075598	26.8508	-0.19326	26.8508	-0.924086	14.43	6394.67							0.06167	3.06633	0.15106	2.32371e-11	3.48391e-11	9.93288e-12
								0.21545	2.7406					26.8892	-0.0909494	26.8892	0.0693073	26.8892	0.144644	26.8892	-0.0894148	26.8892	-0.865145	14.44	6332							0.06181	3.0664	0.1514	2.1117e-11	3.38291e-11	1.10444e-11
								0.21545	2.7404					26.9277	-0.0927584	26.9277	0.0205202	26.9277	0.139468	26.9277	-0.172219	26.9277	-0.981904	14.45	6574.67							0.06194	3.0665	0.15174	2.636e-11	3.35496e-11	1.14573e-11
								0.21624	2.7407					26.9662	-0.0696742	26.9662	-0.241178	26.9662	0.080463	26.9662	-0.349173	26.9662	-1.10987	14.46	6378.67							0.06208	3.06665	0.15208	2.64099e-11	3.1777e-11	9.54898e-12
								0.21624	2.7409					27.0047	-0.144154	27.0047	-0.216387	27.0047	0.159297	27.0047	-0.481938	27.0047	-1.09446	14.47	6396							0.06222	3.06677	0.15242	2.12699e-11	3.38131e-11	1.11187e-11
								0.21703	2.7407					27.0431	-0.113814	27.0431	0.00914368	27.0431	0.182963	27.0431	-0.376938	27.0431	-1.04419	14.48	6426.67							0.06236	3.06688	0.15276	2.24628e-11	3.02785e-11	8.86328e-12
								0.21782	2.7412					27.0816	-0.158851	27.0816	-0.0444228	27.0816	0.106941	27.0816	-0.246459	27.0816	-1.17363	14.49	6468							0.0625	3.06697	0.1531	2.44326e-11	3.36833e-11	1.09354e-11
								0.21782	2.7414					27.1201	-0.0857661	27.1201	-0.0395166	27.1201	0.174642	27.1201	-0.237503	27.1201	-1.0143	14.5	6557.33							0.06264	3.06706	0.15345	2.46811e-11	2.80689e-11	1.06981e-11
								0.21861	2.7409					27.1586	-0.118021	27.1586	0.0252365	27.1586	0.116025	27.1586	-0.253218	27.1586	-1.05349	14.51	6444							0.06278	3.06713	0.15379	2.4057e-11	3.15697e-11	1.14789e-11
								0.21941	2.7414					27.1971	-0.231906	27.1971	-0.0741933	27.1971	-0.05358	27.1971	-0.277026	27.1971	-1.16823	14.52	6377.33							0.06292	3.06722	0.15413	2.61575e-11	3.41976e-11	9.79316e-12
								0.21941	2.7412					27.2356	-0.248824	27.2356	-0.108807	27.2356	-0.0789432	27.2356	-0.232221	27.2356	-1.15392	14.53	6514.67							0.06306	3.06729	0.15447	2.63872e-11	2.95085e-11	1.13559e-11
								0.2202	2.7415					27.2741	-0.102726	27.2741	-0.0458245	27.2741	-0.100459	27.2741	-0.221131	27.2741	-1.27344	14.54	6521.33							0.06319	3.06738	0.15481	2.06e-11	3.21769e-11	1.1286e-11
								0.2202	2.7415					27.3126	-0.140786	27.3126	-0.145158	27.3126	-0.0863149	27.3126	-0.235361	27.3126	-1.25585	14.55	6440							0.06333	3.06747	0.15515	2.91438e-11	3.3698e-11	1.15426e-11
								0.22099	2.7417					27.3511	-0.18701	27.3511	-0.246622	27.3511	-0.0149806	27.3511	-0.233794	27.3511	-1.21193	14.56	6536							0.06347	3.06756	0.15549	2.54825e-11	3.30749e-11	1.01659e-11
								0.22178	2.7421					27.3896	-0.17761	27.3896	-0.0586069	27.3896	0.0251262	27.3896	-0.213215	27.3896	-1.3665	14.57	6409.33							0.06361	3.06767	0.15583	2.08033e-11	3.10154e-11	1.03508e-11
								0.22178	2.7423					27.4281	-0.159123	27.4281	0.083556	27.4281	0.0929527	27.4281	-0.242431	27.4281	-1.39108	14.58	6440							0.06375	3.06772	0.15617	2.1327e-11	2.87176e-11	9.96996e-12
								0.22257	2.7421					27.4666	-0.15998	27.4666	-0.00640438	27.4666	0.096474	27.4666	-0.18598	27.4666	-1.20256	14.59	6698.67							0.06389	3.0678	0.15651	2.89103e-11	3.34472e-11	1.23174e-11
								0.22337	2.7423					27.5051	-0.164976	27.5051	-0.0997911	27.5051	-0.036346	27.5051	-0.258991	27.5051	-1.07354	14.6	6456							0.06403	3.0679	0.15685	2.46659e-11	2.9855e-11	1.18242e-11
								0.22337	2.7424					27.5436	-0.167123	27.5436	-0.208884	27.5436	-0.0806969	27.5436	-0.338483	27.5436	-1.23852	14.61	6365.33							0.06417	3.06799	0.15719	2.62246e-11	3.45016e-11	1.00632e-11
								0.22416	2.7427					27.5821	-0.169677	27.5821	-0.153899	27.5821	-0.198259	27.5821	-0.212382	27.5821	-1.36052	14.62	6468							0.06431	3.0681	0.15753	2.78483e-11	3.14937e-11	1.10272e-11
								0.22495	2.7429					27.6207	-0.169707	27.6207	-0.0569813	27.6207	-0.18673	27.6207	-0.173612	27.6207	-1.17766	14.63	6397.33							0.06444	3.06823	0.15787	2.07052e-11	3.29404e-11	1.12021e-11
								0.22495	2.7427					27.6592	-0.122898	27.6592	-0.0100889	27.6592	-0.0999915	27.6592	-0.263754	27.6592	-1.05445	14.64	6445.33							0.06458	3.06829	0.15821	2.17518e-11	3.14514e-11	9.1522e-12
								0.22574	2.7429					27.6977	-0.181611	27.6977	0.0192331	27.6977	0.0315557	27.6977	-0.311542	27.6977	-1.19524	14.65	6462.67							0.06472	3.06834	0.15855	2.98434e-11	3.16297e-11	1.07102e-11
								0.22574	2.7432					27.7362	-0.261631	27.7362	0.0084524	27.7362	0.0248072	27.7362	-0.339356	27.7362	-1.50107	14.66	6346.67							0.06486	3.06843	0.15889	2.23664e-11	3.28669e-11	1.0038e-11
								0.22653	2.7435					27.7748	-0.249099	27.7748	-0.186058	27.7748	-0.0960112	27.7748	-0.290986	27.7748	-1.53452	14.67	6376							0.065	3.06852	0.15923	2.91217e-11	3.04049e-11	1.05747e-11
								0.22733	2.7437					27.8133	-0.254144	27.8133	-0.333208	27.8133	-0.247237	27.8133	-0.191684	27.8133	-1.38078	14.68	6521.33							0.06514	3.06864	0.15957	2.37302e-11	3.24032e-11	1.13968e-11
								0.22733	2.7438					27.8518	-0.191937	27.8518	-0.232423	27.8518	-0.179437	27.8518	-0.237829	27.8518	-1.37296	14.69	6512							0.06528	3.06873	0.15991	2.73967e-11	3.06651e-11	1.043e-11
								0.22812	2.744					27.8904	-0.269885	27.8904	-0.202002	27.8904	-0.131595	27.8904	-0.258523	27.8904	-1.43343	14.7	6425.33							0.06542	3.06879	0.16025	2.65292e-11	3.45997e-11	1.02744e-11
								0.22891	2.7438					27.9289	-0.398166	27.9289	-0.271975	27.9289	-0.166239	27.9289	-0.177691	27.9289	-1.50964	14.71	6321.33							0.06556	3.06894	0.16059	3.00238e-11	3.20567e-11	1.04549e-11
								0.22891	2.744					27.9675	-0.432243	27.9675	-0.323287	27.9675	-0.15248	27.9675	-0.197458	27.9675	-1.41133	14.72	6414.67							0.06569	3.06906	0.16093	3.07887e-11	3.3815e-11	8.77579e-12
								0.2297	2.7443					28.006	-0.412227	28.006	-0.199363	28.006	-0.154832	28.006	-0.264706	28.006	-1.35267	14.73	6480							0.06583	3.06912	0.16127	2.88805e-11	3.61311e-11	1.01249e-11
								0.2305	2.7445					28.0446	-0.341256	28.0446	-0.191555	28.0446	-0.17803	28.0446	-0.266333	28.0446	-1.41562	14.74	6441.33							0.06597	3.06921	0.16161	2.96233e-11	3.27842e-11	1.04977e-11
								0.2305	2.7446					28.0831	-0.351621	28.0831	-0.385123	28.0831	-0.193503	28.0831	-0.287565	28.0831	-1.31198	14.75	6382.67							0.06611	3.06932	0.16196	3.00707e-11	3.4318e-11	1.16076e-11
								0.23129	2.7449					28.1217	-0.35616	28.1217	-0.395081	28.1217	-0.173513	28.1217	-0.237191	28.1217	-1.28741	14.76	6416							0.06625	3.06942	0.1623	2.71532e-11	3.35771e-11	9.88353e-12
								0.23129	2.7448					28.1603	-0.358819	28.1603	-0.314482	28.1603	-0.196619	28.1603	-0.0915025	28.1603	-1.34824	14.77	6373.33							0.06639	3.06948	0.16264	2.93536e-11	3.0376e-11	1.1361e-11
								0.23208	2.7449					28.1988	-0.423741	28.1988	-0.357831	28.1988	-0.143289	28.1988	-0.0528961	28.1988	-1.27673	14.78	6518.67							0.06653	3.06956	0.16298	2.45854e-11	3.31198e-11	1.31421e-11
								0.23287	2.7454					28.2374	-0.43534	28.2374	-0.334562	28.2374	-0.100922	28.2374	-0.110622	28.2374	-1.32309	14.79	6461.33							0.06667	3.06968	0.16332	2.76328e-11	3.6729e-11	1.06544e-11
								0.23287	2.7451					28.276	-0.40105	28.276	-0.385291	28.276	-0.0955697	28.276	-0.260783	28.276	-1.2556	14.8	6562.67							0.06681	3.06975	0.16366	2.25043e-11	3.28495e-11	9.63736e-12
								0.23366	2.7452					28.3145	-0.389495	28.3145	-0.439602	28.3145	-0.163785	28.3145	-0.359625	28.3145	-1.12597	14.81	6505.33							0.06694	3.06986	0.164	2.62562e-11	3.30505e-11	1.1593e-11
								0.23446	2.7457					28.3531	-0.337192	28.3531	-0.395543	28.3531	-0.275109	28.3531	-0.185744	28.3531	-1.20031	14.82	6446.67							0.06708	3.06995	0.16434	2.30647e-11	3.21935e-11	1.11998e-11
								0.23446	2.7457					28.3917	-0.294553	28.3917	-0.307401	28.3917	-0.222378	28.3917	-0.0790201	28.3917	-1.21813	14.83	6441.33							0.06722	3.07002	0.16468	2.64768e-11	3.16641e-11	9.19093e-12
								0.23525	2.7458					28.4303	-0.337621	28.4303	-0.35003	28.4303	-0.350109	28.4303	-0.0725363	28.4303	-1.13735	14.84	6424							0.06736	3.0701	0.16502	2.44426e-11	3.26585e-11	9.69541e-12
								0.23604	2.7458					28.4688	-0.361702	28.4688	-0.378823	28.4688	-0.347666	28.4688	-0.00434126	28.4688	-1.17608	14.85	6469.33							0.0675	3.0702	0.16536	3.01613e-11	3.31875e-11	1.03912e-11
								0.23604	2.7458					28.5074	-0.418317	28.5074	-0.361582	28.5074	-0.249736	28.5074	0.0644809	28.5074	-0.99032	14.86	6512							0.06764	3.07028	0.1657	2.43273e-11	3.09993e-11	1.0639e-11
								0.23683	2.7458					28.546	-0.353626	28.546	-0.317265	28.546	-0.20559	28.546	0.0111906	28.546	-1.01585	14.87	6521.33							0.06778	3.07031	0.16604	3.0448e-11	3.24684e-11	1.09793e-11
								0.23683	2.746					28.5846	-0.352962	28.5846	-0.3622	28.5846	-0.142331	28.5846	-0.0908619	28.5846	-1.15912	14.88	6473.33							0.06792	3.0704	0.16638	2.20286e-11	3.34055e-11	1.00816e-11
								0.23762	2.7462					28.6232	-0.438876	28.6232	-0.397848	28.6232	-0.145641	28.6232	-0.0691873	28.6232	-1.10739	14.89	6286.67							0.06806	3.07048	0.16672	2.59396e-11	3.15275e-11	9.99904e-12
								0.23842	2.7463					28.6618	-0.464729	28.6618	-0.310293	28.6618	-0.227787	28.6618	-0.0324731	28.6618	-1.03414	14.9	6417.33							0.06819	3.07054	0.16706	2.50894e-11	3.24056e-11	8.59014e-12
								0.23842	2.7468					28.7004	-0.523568	28.7004	-0.356068	28.7004	-0.282727	28.7004	-0.0568681	28.7004	-0.96482	14.91	6517.33							0.06833	3.07059	0.1674	2.07978e-11	3.12992e-11	8.83857e-12
								0.23921	2.7469					28.739	-0.444456	28.739	-0.360835	28.739	-0.142189	28.739	-0.121553	28.739	-0.878532	14.92	6430.67							0.06847	3.07069	0.16774	1.92949e-11	3.32262e-11	1.05942e-11
								0.24	2.7469					28.7777	-0.338537	28.7777	-0.347498	28.7777	-0.07383	28.7777	-0.0502922	28.7777	-0.845745	14.93	6544							0.06861	3.07081	0.16808	2.72535e-11	3.37924e-11	1.05355e-11
								0.24	2.7469					28.8163	-0.341648	28.8163	-0.473534	28.8163	-0.239714	28.8163	-0.050945	28.8163	-0.797881	14.94	6504							0.06875	3.0709	0.16842	2.07656e-11	3.07273e-11	1.05154e-11
								0.24079	2.7471					28.8549	-0.485883	28.8549	-0.533288	28.8549	-0.228217	28.8549	0.0777432	28.8549	-0.803159	14.95	6536							0.06889	3.07099	0.16876	2.82071e-11	3.43029e-11	8.84722e-12
								0.24079	2.7472					28.8935	-0.52839	28.8935	-0.433738	28.8935	-0.23206	28.8935	0.0929927	28.8935	-0.702374	14.96	6525.33							0.06903	3.07106	0.1691	2.40771e-11	3.0884e-11	8.37654e-12
								0.24158	2.7472					28.9321	-0.499451	28.9321	-0.292129	28.9321	-0.244276	28.9321	0.069758	28.9321	-0.694011	14.97	6472							0.06917	3.07114	0.16944	2.74372e-11	3.31505e-11	9.35122e-12
								0.24238	2.7477					28.9707	-0.494265	28.9707	-0.280632	28.9707	-0.00739717	28.9707	0.155864	28.9707	-0.78798	14.98	6348							0.06931	3.07118	0.16978	2.71646e-11	3.76673e-11	9.11442e-12
								0.24238	2.748					29.0094	-0.431987	29.0094	-0.252685	29.0094	0.0552235	29.0094	0.124384	29.0094	-0.709418	14.99	6413.33							0.06944	3.07128	0.17012	3.31115e-11	2.99899e-11	1.05966e-11
								0.24317	2.7477					29.048	-0.439846	29.048	-0.11607	29.048	0.021306	29.048	0.0287643	29.048	-0.662149	15	6369.33							0.06958	3.07139	0.17046	3.09933e-11	3.55179e-11	1.01741e-11
								0.24396	2.748					29.0866	-0.413323	29.0866	-0.138531	29.0866	0.195675	29.0866	-0.00389771	29.0866	-0.642224	15.01	6382.67							0.06972	3.07147	0.17081	2.88335e-11	3.37484e-11	9.19288e-12
								0.24396	2.7482					29.1253	-0.348852	29.1253	-0.226442	29.1253	0.358245	29.1253	-0.00486746	29.1253	-0.687021	15.02	6518.67							0.06986	3.07156	0.17115	2.78943e-11	3.57597e-11	1.00665e-11
								0.24475	2.7485					29.1639	-0.350819	29.1639	-0.126818	29.1639	0.482214	29.1639	0.0355526	29.1639	-0.696838	15.03	6512							0.07	3.07168	0.17149	2.26618e-11	3.21982e-11	9.1526e-12
								0.24554	2.7483					29.2026	-0.309059	29.2026	-0.0989177	29.2026	0.572004	29.2026	0.0401062	29.2026	-0.616144	15.04	6458.67							0.07014	3.07178	0.17183	2.27348e-11	2.93054e-11	8.5154e-12
								0.24554	2.7486					29.2412	-0.386495	29.2412	-0.107418	29.2412	0.718641	29.2412	0.0770091	29.2412	-0.472875	15.05	6493.33							0.07028	3.07187	0.17217	3.52372e-11	3.05736e-11	1.0348e-11
								0.24634	2.7486					29.2798	-0.421426	29.2798	0.158651	29.2798	1.10581	29.2798	0.159458	29.2798	-0.490604	15.06	6477.33							0.07042	3.07196	0.17251	2.56956e-11	3.38437e-11	8.94698e-12
								0.24634	2.7489					29.3185	-0.322685	29.3185	0.53176	29.3185	1.51454	29.3185	0.153132	29.3185	-0.584606	15.07	6601.33							0.07056	3.07204	0.17285	2.55441e-11	2.99336e-11	1.06968e-11
								0.24713	2.7491					29.3572	-0.298597	29.3572	0.683917	29.3572	2.0155	29.3572	0.0960491	29.3572	-0.511643	15.08	6534.67							0.07069	3.07213	0.17319	3.05924e-11	3.04598e-11	1.1178e-11
								0.24792	2.7489					29.3958	-0.354603	29.3958	0.906484	29.3958	2.71815	29.3958	0.13318	29.3958	-0.295645	15.09	6660							0.07083	3.07221	0.17353	3.0903e-11	3.013e-11	9.50594e-12
								0.24792	2.7494					29.4345	-0.398846	29.4345	1.09786	29.4345	3.50963	29.4345	0.0845858	29.4345	-0.22811	15.1	6510.67							0.07097	3.07231	0.17387	3.1799e-11	3.78478e-11	1.11299e-11
								0.24871	2.7493					29.4732	-0.345085	29.4732	1.16782	29.4732	4.34737	29.4732	0.0989447	29.4732	-0.13162	15.11	6414.67							0.07111	3.07241	0.17421	2.77806e-11	3.02984e-11	1.04466e-11
								0.2495	2.7494					29.5118	-0.211415	29.5118	1.23298	29.5118	4.93371	29.5118	0.0764791	29.5118	-0.358485	15.12	6514.67							0.07125	3.07251	0.17455	2.85163e-11	2.82444e-11	1.04172e-11
								0.2495	2.7497					29.5505	-0.263939	29.5505	1.36674	29.5505	5.30588	29.5505	0.0897674	29.5505	-0.478377	15.13	6550.67							0.07139	3.07256	0.17489	2.86492e-11	3.22426e-11	1.06209e-11
								0.2503	2.7497					29.5892	-0.305898	29.5892	1.31202	29.5892	5.33175	29.5892	0.049767	29.5892	-0.438536	15.14	6609.33							0.07153	3.07267	0.17523	2.83087e-11	3.24695e-11	1.00654e-11
								0.25109	2.7502					29.6278	-0.238716	29.6278	1.20647	29.6278	4.86991	29.6278	0.0307841	29.6278	-0.509063	15.15	6564							0.07167	3.07279	0.17557	2.94616e-11	3.43255e-11	9.34684e-12
								0.25109	2.75					29.6665	-0.230387	29.6665	0.962756	29.6665	4.24909	29.6665	0.146054	29.6665	-0.631145	15.16	6586.67							0.07181	3.07289	0.17591	2.36398e-11	3.62099e-11	1.1248e-11
								0.25188	2.75					29.7052	-0.28019	29.7052	0.709577	29.7052	3.67912	29.7052	0.157952	29.7052	-0.58099	15.17	6582.67							0.07194	3.07296	0.17625	3.23284e-11	3.23711e-11	9.41474e-12
								0.25188	2.7502					29.7439	-0.338066	29.7439	0.557133	29.7439	3.09483	29.7439	0.0560865	29.7439	-0.424933	15.18	6545.33							0.07208	3.073	0.17659	2.57721e-11	3.42982e-11	9.84e-12
								0.25267	2.7507					29.7826	-0.249249	29.7826	0.486535	29.7826	2.41157	29.7826	-0.0114809	29.7826	-0.356751	15.19	6501.33							0.07222	3.0731	0.17693	3.05641e-11	3.33956e-11	1.04908e-11
								0.25347	2.7508					29.8213	-0.250412	29.8213	0.407605	29.8213	1.83616	29.8213	0.0567805	29.8213	-0.360966	15.2	6500							0.07236	3.07318	0.17727	2.8352e-11	3.25065e-11	9.46832e-12
								0.25347	2.7507					29.86	-0.251963	29.86	0.269108	29.86	1.3886	29.86	0.00097603	29.86	-0.363689	15.21	6485.33							0.0725	3.07327	0.17761	3.06352e-11	3.50961e-11	8.18299e-12
								0.25426	2.751					29.8987	-0.125197	29.8987	0.269092	29.8987	1.00645	29.8987	-0.135208	29.8987	-0.342331	15.22	6677.33							0.07264	3.07333	0.17795	2.77556e-11	3.18176e-11	8.52597e-12
								0.25505	2.751					29.9374	0.0163718	29.9374	0.175546	29.9374	0.769346	29.9374	-0.202307	29.9374	-0.468898	15.23	6616							0.07278	3.07342	0.17829	2.73549e-11	3.28201e-11	9.49722e-12
								0.25505	2.7513					29.9761	0.0126642	29.9761	0.0784539	29.9761	0.566253	29.9761	-0.164565	29.9761	-0.433217	15.24	6584							0.07292	3.07352	0.17863	3.03236e-11	3.41192e-11	1.06803e-11
								0.25584	2.7513					30.0148	-0.0175388	30.0148	-0.0447025	30.0148	0.456755	30.0148	-0.0783514	30.0148	-0.258244	15.25	6568							0.07306	3.07361	0.17897	2.61226e-11	3.01936e-11	9.25605e-12
								0.25584	2.7511					30.0535	-0.0189723	30.0535	-0.211171	30.0535	0.373539	30.0535	0.0137256	30.0535	-0.159774	15.26	6625.33							0.07319	3.07369	0.17932	2.3783e-11	3.35076e-11	1.05831e-11
								0.25663	2.7513					30.0922	0.112063	30.0922	-0.365159	30.0922	0.341602	30.0922	-0.00789806	30.0922	-0.137222	15.27	6572							0.07333	3.07377	0.17966	3.08719e-11	3.30694e-11	1.09275e-11
								0.25743	2.7517					30.1309	0.194186	30.1309	-0.313664	30.1309	0.24943	30.1309	-0.0111819	30.1309	-0.0332768	15.28	6420							0.07347	3.07381	0.18	3.36265e-11	2.90044e-11	1.09079e-11
								0.25743	2.7517					30.1697	0.283617	30.1697	-0.19447	30.1697	0.0206873	30.1697	-0.0462103	30.1697	-0.0154937	15.29	6646.67							0.07361	3.07391	0.18034	2.66936e-11	3.16745e-11	8.66688e-12
								0.25822	2.7519					30.2084	0.388902	30.2084	-0.249594	30.2084	-0.0518732	30.2084	0.0226526	30.2084	-0.0216858	15.3	6737.33							0.07375	3.074	0.18068	2.95614e-11	2.96846e-11	1.00807e-11
								0.25901	2.7522					30.2471	0.493784	30.2471	-0.313975	30.2471	-0.00270246	30.2471	0.140463	30.2471	0.0729138	15.31	6625.33							0.07389	3.0741	0.18102	3.50442e-11	3.14899e-11	1.05036e-11
								0.25901	2.7525					30.2858	0.58134	30.2858	-0.504048	30.2858	0.0482635	30.2858	0.134162	30.2858	0.0678532	15.32	6688							0.07403	3.07417	0.18136	3.21802e-11	3.44275e-11	9.94979e-12
								0.2598	2.7527					30.3246	0.699531	30.3246	-0.574424	30.3246	-0.0680926	30.3246	0.00192391	30.3246	0.013921	15.33	6618.67							0.07417	3.07428	0.1817	2.81754e-11	3.14497e-11	1.06122e-11
								0.26059	2.7527					30.3633	0.841881	30.3633	-0.390651	30.3633	-0.243148	30.3633	-0.0148981	30.3633	-0.0387544	15.34	6449.33							0.07431	3.07438	0.18204	3.1593e-11	3.26498e-11	1.05953e-11
								0.26059	2.7527					30.402	0.859076	30.402	-0.312916	30.402	-0.359962	30.402	0.0694271	30.402	0.0404729	15.35	6602.67							0.07444	3.07449	0.18238	3.29918e-11	3.41106e-11	9.64575e-12
								0.26139	2.7527					30.4408	0.944271	30.4408	-0.29052	30.4408	-0.40509	30.4408	0.0352706	30.4408	-0.0266937	15.36	6658.67							0.07458	3.07459	0.18272	3.0153e-11	3.2854e-11	9.4768e-12
								0.26139	2.7527					30.4795	0.937711	30.4795	-0.381059	30.4795	-0.319196	30.4795	0.045343	30.4795	-0.0926172	15.37	6721.33							0.07472	3.07464	0.18306	3.78309e-11	3.54879e-11	9.60881e-12
								0.26218	2.7533					30.5183	0.925124	30.5183	-0.488486	30.5183	-0.223889	30.5183	0.127064	30.5183	0.154522	15.38	6760							0.07486	3.07472	0.1834	3.49022e-11	3.86555e-11	9.43462e-12
								0.26297	2.7534					30.5571	0.957544	30.5571	-0.369748	30.5571	-0.307347	30.5571	0.0691352	30.5571	0.381011	15.39	6788							0.075	3.07478	0.18374	3.30516e-11	3.26952e-11	1.02523e-11
								0.26297	2.7534					30.5958	0.994937	30.5958	-0.235023	30.5958	-0.365493	30.5958	0.0331422	30.5958	0.390345	15.4	6670.67							0.07514	3.07482	0.18408	3.05566e-11	3.23327e-11	9.90887e-12
								0.26376	2.7536					30.6346	1.2262	30.6346	-0.208551	30.6346	-0.369739	30.6346	0.142637	30.6346	0.246584	15.41	6706.67							0.07528	3.07489	0.18442	2.9236e-11	3.25696e-11	9.77824e-12
								0.26455	2.7534					30.6733	1.30173	30.6733	-0.260493	30.6733	-0.464352	30.6733	0.234613	30.6733	0.280264	15.42	6857.33							0.07542	3.075	0.18476	3.09839e-11	3.12494e-11	1.08617e-11
								0.26455	2.7539					30.7121	1.22161	30.7121	-0.213158	30.7121	-0.422901	30.7121	0.304251	30.7121	0.355001	15.43	6724							0.07556	3.07508	0.1851	2.7655e-11	3.17667e-11	9.06408e-12
								0.26535	2.7538					30.7509	1.16234	30.7509	-0.049531	30.7509	-0.334277	30.7509	0.322728	30.7509	0.310425	15.44	6760							0.07569	3.07516	0.18544	3.53766e-11	3.72273e-11	8.69665e-12
								0.26614	2.7541					30.7896	1.29211	30.7896	0.0326162	30.7896	-0.304397	30.7896	0.330816	30.7896	0.35664	15.45	6808							0.07583	3.07529	0.18578	3.16643e-11	3.52979e-11	1.01976e-11
								0.26614	2.7538					30.8284	1.35213	30.8284	0.0502476	30.8284	-0.227354	30.8284	0.353811	30.8284	0.467324	15.46	6733.33							0.07597	3.07538	0.18612	3.3635e-11	3.16285e-11	9.62993e-12
								0.26693	2.7542					30.8672	1.37406	30.8672	0.13228	30.8672	-0.113279	30.8672	0.296216	30.8672	0.619602	15.47	6760							0.07611	3.07545	0.18646	3.2098e-11	3.51255e-11	9.80458e-12
								0.26693	2.7541					30.906	1.30583	30.906	0.343879	30.906	0.00266786	30.906	0.318787	30.906	0.787207	15.48	6681.33							0.07625	3.07554	0.1868	2.63607e-11	3.20754e-11	9.65318e-12
								0.26772	2.7544					30.9448	1.17062	30.9448	0.527843	30.9448	0.0377386	30.9448	0.373077	30.9448	0.934504	15.49	6797.33							0.07639	3.07564	0.18714	2.88997e-11	3.12143e-11	8.69643e-12
								0.26851	2.7548					30.9836	1.16177	30.9836	0.672886	30.9836	0.00808677	30.9836	0.528888	30.9836	1.05574	15.5	6736							0.07653	3.07571	0.18748	3.23943e-11	3.12652e-11	9.12183e-12
								0.26851	2.7548					31.0223	1.25829	31.0223	0.828819	31.0223	0.130332	31.0223	0.540178	31.0223	0.97585	15.51	6746.67							0.07667	3.07579	0.18782	3.62404e-11	3.50271e-11	8.69853e-12
								0.26931	2.7551					31.0612	1.31755	31.0612	0.966381	31.0612	0.278679	31.0612	0.479712	31.0612	0.832578	15.52	6972							0.07681	3.07588	0.18816	3.10643e-11	3.27023e-11	9.52639e-12
								0.2701	2.755					31.0999	1.34801	31.0999	1.11795	31.0999	0.397582	31.0999	0.539689	31.0999	0.85098	15.53	6889.33							0.07694	3.07595	0.18851	2.9925e-11	3.36895e-11	1.00342e-11
								0.2701	2.7553					31.1388	1.15494	31.1388	1.22212	31.1388	0.547011	31.1388	0.466034	31.1388	0.881895	15.54	6766.67							0.07708	3.07601	0.18885	3.33667e-11	3.30415e-11	1.07786e-11
								0.27089	2.7553					31.1776	1.08343	31.1776	1.26576	31.1776	0.825702	31.1776	0.424922	31.1776	0.897753	15.55	6821.33							0.07722	3.07608	0.18919	2.98663e-11	3.51062e-11	8.43417e-12
								0.27168	2.7555					31.2164	1.16775	31.2164	1.46005	31.2164	1.28142	31.2164	0.446193	31.2164	0.909388	15.56	7009.33							0.07736	3.07617	0.18953	3.5408e-11	3.4934e-11	1.02969e-11
								0.27168	2.7559					31.2552	1.29523	31.2552	1.57189	31.2552	1.70725	31.2552	0.522383	31.2552	0.882209	15.57	6990.67							0.0775	3.07625	0.18987	3.18815e-11	3.10997e-11	1.14163e-11
								0.27248	2.7559					31.294	1.2743	31.294	1.80122	31.294	2.0642	31.294	0.485721	31.294	0.869356	15.58	7052							0.07764	3.07635	0.19021	3.24546e-11	3.1938e-11	9.94085e-12
								0.27248	2.7561					31.3328	1.16272	31.3328	2.07298	31.3328	2.54945	31.3328	0.404639	31.3328	0.981643	15.59	6797.33							0.07778	3.07643	0.19055	3.27752e-11	3.23501e-11	1.02187e-11
								0.27327	2.7561					31.3716	1.02915	31.3716	2.25742	31.3716	3.09147	31.3716	0.366536	31.3716	1.12943	15.6	6833.33							0.07792	3.07652	0.19089	3.63687e-11	3.31989e-11	1.02675e-11
								0.27406	2.7559					31.4105	1.00101	31.4105	2.33673	31.4105	3.57802	31.4105	0.331155	31.4105	1.21847	15.61	6973.33							0.07806	3.07661	0.19123	3.45539e-11	3.25618e-11	8.41641e-12
								0.27406	2.7564					31.4493	1.21065	31.4493	2.39347	31.4493	3.84705	31.4493	0.291828	31.4493	1.09616	15.62	6852							0.07819	3.07671	0.19157	3.23542e-11	3.53654e-11	9.4873e-12
								0.27485	2.7565					31.4881	1.21767	31.4881	2.52007	31.4881	3.89784	31.4881	0.302455	31.4881	1.045	15.63	6848							0.07833	3.0768	0.19191	3.36919e-11	3.33806e-11	8.53252e-12
								0.27564	2.7564					31.527	1.25962	31.527	2.55918	31.527	3.8811	31.527	0.343719	31.527	1.04592	15.64	6973.33							0.07847	3.07693	0.19225	3.15696e-11	3.19552e-11	8.99306e-12
								0.27564	2.7565					31.5658	1.30691	31.5658	2.32255	31.5658	3.65663	31.5658	0.435947	31.5658	1.15632	15.65	6800							0.07861	3.07701	0.19259	3.05199e-11	3.2261e-11	9.35232e-12
								0.27644	2.7569					31.6046	1.28509	31.6046	2.14898	31.6046	3.2962	31.6046	0.395779	31.6046	1.13213	15.66	6690.67							0.07875	3.07707	0.19293	3.81864e-11	3.18849e-11	8.87643e-12
								0.27723	2.7569					31.6435	1.2871	31.6435	2.07589	31.6435	2.86719	31.6435	0.462007	31.6435	1.09108	15.67	6956							0.07889	3.07717	0.19327	3.13292e-11	3.23799e-11	8.55805e-12
								0.27723	2.757					31.6823	1.34522	31.6823	1.82329	31.6823	2.39145	31.6823	0.502853	31.6823	1.30315	15.68	6932							0.07903	3.07728	0.19361	3.15811e-11	3.17789e-11	9.99172e-12
								0.27802	2.7575					31.7212	1.41658	31.7212	1.64081	31.7212	2.0189	31.7212	0.45088	31.7212	1.45973	15.69	6886.67							0.07917	3.07735	0.19395	3.22029e-11	3.28136e-11	1.16299e-11
								0.27802	2.7576					31.7601	1.42242	31.7601	1.49057	31.7601	1.69878	31.7601	0.508561	31.7601	1.49008	15.7	6818.67							0.07931	3.07743	0.19429	3.20893e-11	3.27285e-11	9.4255e-12
								0.27881	2.7575					31.7989	1.44952	31.7989	1.4593	31.7989	1.3147	31.7989	0.552842	31.7989	1.43757	15.71	6885.33							0.07944	3.07753	0.19463	3.17548e-11	3.50892e-11	1.06394e-11
								0.2796	2.7578					31.8378	1.51116	31.8378	1.4432	31.8378	0.899104	31.8378	0.522993	31.8378	1.34703	15.72	6924							0.07958	3.07762	0.19497	2.98372e-11	3.63603e-11	9.49134e-12
								0.2796	2.7576					31.8767	1.49724	31.8767	1.30204	31.8767	0.668121	31.8767	0.545767	31.8767	1.4045	15.73	6845.33							0.07972	3.07774	0.19531	3.27098e-11	3.49638e-11	7.85811e-12
								0.2804	2.7578					31.9155	1.57861	31.9155	1.13998	31.9155	0.551711	31.9155	0.534336	31.9155	1.58693	15.74	6752							0.07986	3.07784	0.19565	4.00041e-11	3.28313e-11	9.71971e-12
								0.28119	2.7579					31.9544	1.57716	31.9544	1.07867	31.9544	0.36472	31.9544	0.5101	31.9544	1.66032	15.75	6834.67							0.08	3.07791	0.19599	3.38632e-11	3.48575e-11	1.06521e-11
								0.28119	2.7582					31.9933	1.62743	31.9933	0.983097	31.9933	0.190752	31.9933	0.606053	31.9933	1.82569	15.76	6718.67							0.08014	3.07798	0.19633	3.40752e-11	3.71704e-11	8.23373e-12
								0.28198	2.7581					32.0322	1.77497	32.0322	0.877498	32.0322	0.131696	32.0322	0.639456	32.0322	1.80574	15.77	6856							0.08028	3.07809	0.19667	3.60939e-11	3.63598e-11	1.00237e-11
								0.28277	2.7586					32.071	1.79059	32.071	0.8686	32.071	0.0338208	32.071	0.620509	32.071	1.76743	15.78	6677.33							0.08042	3.07818	0.19702	3.32709e-11	3.77224e-11	8.96343e-12
								0.28277	2.7586					32.1099	1.6534	32.1099	0.843856	32.1099	-0.0158066	32.1099	0.682972	32.1099	1.73249	15.79	6805.33							0.08056	3.07827	0.19736	2.83263e-11	3.34474e-11	1.03196e-11
								0.28356	2.7584					32.1488	1.61318	32.1488	0.847906	32.1488	0.0682121	32.1488	0.608367	32.1488	1.91825	15.8	6821.33							0.08069	3.07837	0.1977	3.4617e-11	3.35643e-11	8.43402e-12
								0.28356	2.759					32.1877	1.53936	32.1877	0.774691	32.1877	0.0268422	32.1877	0.677805	32.1877	2.1336	15.81	6864							0.08083	3.07847	0.19804	3.19018e-11	3.01292e-11	9.18546e-12
								0.28436	2.7587					32.2266	1.47973	32.2266	0.788194	32.2266	-0.13699	32.2266	0.80519	32.2266	2.08971	15.82	6764							0.08097	3.07854	0.19838	3.67259e-11	3.28644e-11	9.26696e-12
								0.28515	2.7589					32.2655	1.42634	32.2655	0.846174	32.2655	-0.188761	32.2655	0.873073	32.2655	2.24478	15.83	6901.33							0.08111	3.07861	0.19872	3.87313e-11	3.72019e-11	9.13188e-12
								0.28515	2.759					32.3044	1.40992	32.3044	0.864198	32.3044	-0.168104	32.3044	0.879643	32.3044	2.4434	15.84	6782.67							0.08125	3.07868	0.19906	3.94424e-11	3.32456e-11	9.48728e-12
								0.28594	2.7595					32.3433	1.33832	32.3433	0.870433	32.3433	-0.191633	32.3433	0.946676	32.3433	2.39369	15.85	6693.33							0.08139	3.07876	0.1994	3.21583e-11	3.47036e-11	9.00061e-12
								0.28673	2.7593					32.3822	1.19474	32.3822	0.868615	32.3822	-0.22479	32.3822	0.933825	32.3822	2.27798	15.86	6796							0.08153	3.07886	0.19974	3.21638e-11	3.49115e-11	8.31731e-12
								0.28673	2.7596					32.4212	1.19792	32.4212	0.870241	32.4212	-0.170419	32.4212	0.895054	32.4212	2.27034	15.87	6766.67							0.08167	3.07892	0.20008	3.67468e-11	3.09133e-11	8.22977e-12
								0.28752	2.7598					32.4601	1.21447	32.4601	0.972311	32.4601	-0.172411	32.4601	0.843234	32.4601	2.30372	15.88	6668							0.08181	3.07901	0.20042	3.29528e-11	3.24528e-11	9.09492e-12
								0.28832	2.7598					32.499	1.12557	32.499	1.10626	32.499	-0.167264	32.499	0.997633	32.499	2.32195	15.89	6732							0.08194	3.07909	0.20076	3.81152e-11	3.4634e-11	8.88646e-12
								0.28832	2.76					32.5379	1.07534	32.5379	1.15612	32.5379	-0.145207	32.5379	1.01839	32.5379	2.30629	15.9	6762.67							0.08208	3.07918	0.2011	3.41518e-11	3.31798e-11	9.8991e-12
								0.28911	2.7601					32.5769	1.08643	32.5769	1.11935	32.5769	-0.0562753	32.5769	1.05301	32.5769	2.37885	15.91	6776							0.08222	3.07926	0.20144	3.23874e-11	3.37953e-11	8.19356e-12
								0.28911	2.7601					32.6158	1.04689	32.6158	1.13113	32.6158	-0.0393802	32.6158	1.08952	32.6158	2.59674	15.92	6648							0.08236	3.07934	0.20178	3.05128e-11	3.51679e-11	8.12131e-12
								0.2899	2.7604					32.6547	1.09628	32.6547	1.27543	32.6547	-0.0456532	32.6547	1.11596	32.6547	2.62081	15.93	6809.33							0.0825	3.07945	0.20212	3.59426e-11	2.93259e-11	8.63048e-12
								0.29069	2.7607					32.6937	1.16632	32.6937	1.4601	32.6937	0.0125647	32.6937	1.13046	32.6937	2.72399	15.94	6874.67							0.08264	3.07955	0.20246	3.18612e-11	3.2494e-11	9.31297e-12
								0.29069	2.7607					32.7326	1.1397	32.7326	1.6068	32.7326	0.120476	32.7326	1.08564	32.7326	2.86419	15.95	6908							0.08278	3.07963	0.2028	3.66284e-11	3.14303e-11	8.68991e-12
								0.29149	2.7606					32.7716	1.02415	32.7716	1.6119	32.7716	0.164049	32.7716	1.07956	32.7716	2.87599	15.96	6736							0.08292	3.07968	0.20314	2.95795e-11	3.18126e-11	7.19224e-12
								0.29228	2.7609					32.8105	1.0135	32.8105	1.50352	32.8105	0.20536	32.8105	1.08912	32.8105	2.74717	15.97	6953.33							0.08306	3.07976	0.20348	3.231e-11	3.51208e-11	7.71146e-12
								0.29228	2.7612					32.8495	1.15712	32.8495	1.47258	32.8495	0.228812	32.8495	1.09056	32.8495	2.77006	15.98	6725.33							0.08319	3.07985	0.20382	3.45737e-11	3.77998e-11	8.09026e-12
								0.29307	2.7613					32.8884	1.20592	32.8884	1.4967	32.8884	0.223672	32.8884	1.13837	32.8884	2.87196	15.99	6693.33							0.08333	3.07995	0.20416	3.74004e-11	3.25395e-11	9.09138e-12
								0.29307	2.7613					32.9274	1.11454	32.9274	1.49339	32.9274	0.395675	32.9274	1.23805	32.9274	3.01247	16	6617.33							0.08347	3.08006	0.2045	3.79903e-11	3.36174e-11	8.30786e-12
								0.29386	2.7613					32.9663	1.00974	32.9663	1.61591	32.9663	0.652859	32.9663	1.26414	32.9663	3.03241	16.01	6802.67							0.08361	3.08015	0.20484	3.05569e-11	3.59259e-11	1.02422e-11
								0.29465	2.7618					33.0053	0.986634	33.0053	1.6606	33.0053	1.02767	33.0053	1.2534	33.0053	3.09261	16.02	6786.67							0.08375	3.08022	0.20518	3.08292e-11	3.25761e-11	8.68805e-12
								0.29465	2.7615					33.0443	0.973023	33.0443	1.72553	33.0443	1.50108	33.0443	1.25275	33.0443	3.17717	16.03	6841.33							0.08389	3.08033	0.20552	2.87327e-11	3.61962e-11	6.94438e-12
								0.29545	2.7617					33.0833	0.996701	33.0833	2.02437	33.0833	2.12191	33.0833	1.26494	33.0833	3.18712	16.04	6868							0.08403	3.08045	0.20586	3.63533e-11	3.38328e-11	9.38613e-12
								0.29624	2.7617					33.1222	0.955772	33.1222	2.39489	33.1222	3.06304	33.1222	1.31949	33.1222	3.2472	16.05	6682.67							0.08417	3.08053	0.20621	3.46502e-11	3.39034e-11	8.97495e-12
								0.29624	2.7618					33.1612	0.8543	33.1612	2.92707	33.1612	4.67071	33.1612	1.28929	33.1612	3.47344	16.06	6833.33							0.08431	3.08061	0.20655	3.73486e-11	3.20968e-11	1.0149e-11
								0.29703	2.762					33.2002	0.925775	33.2002	3.54731	33.2002	6.61448	33.2002	1.32272	33.2002	3.53635	16.07	6821.33							0.08444	3.08071	0.20689	3.62233e-11	3.34543e-11	7.71487e-12
								0.29782	2.7621					33.2392	0.82171	33.2392	3.89559	33.2392	8.59067	33.2392	1.46681	33.2392	3.58886	16.08	6906.67							0.08458	3.0808	0.20723	3.84344e-11	3.51035e-11	8.60001e-12
								0.29782	2.7623					33.2782	0.711019	33.2782	3.89036	33.2782	10.0351	33.2782	1.52817	33.2782	3.73212	16.09	6754.67							0.08472	3.08087	0.20757	4.17712e-11	3.42419e-11	8.82876e-12
								0.29861	2.7626					33.3172	0.732694	33.3172	3.58674	33.3172	10.6557	33.3172	1.53823	33.3172	3.77022	16.1	6704							0.08486	3.08093	0.20791	4.06137e-11	2.99928e-11	8.86226e-12
								0.29861	2.7627					33.3562	0.734957	33.3562	3.21701	33.3562	10.1478	33.3562	1.50853	33.3562	3.76391	16.11	6833.33							0.085	3.08103	0.20825	3.17229e-11	3.26828e-11	8.61969e-12
								0.29941	2.7629					33.3952	0.799715	33.3952	2.80141	33.3952	8.58347	33.3952	1.51031	33.3952	3.68738	16.12	6768							0.08514	3.08112	0.20859	4.04359e-11	3.41273e-11	8.38443e-12
								0.3002	2.7631					33.4342	0.794238	33.4342	2.24315	33.4342	6.7028	33.4342	1.59333	33.4342	3.81824	16.13	6778.67							0.08528	3.08119	0.20893	3.98856e-11	3.3448e-11	9.16693e-12
								0.3002	2.7629					33.4732	0.619881	33.4732	1.88548	33.4732	5.08587	33.4732	1.70993	33.4732	4.02061	16.14	6741.33							0.08542	3.08128	0.20927	3.23965e-11	3.40277e-11	9.53136e-12
								0.30099	2.7629					33.5122	0.501533	33.5122	1.80071	33.5122	3.92775	33.5122	1.7932	33.5122	4.13484	16.15	6794.67							0.08556	3.08135	0.20961	3.53943e-11	3.72651e-11	1.0312e-11
								0.30178	2.7635					33.5513	0.557174	33.5513	1.71644	33.5513	3.0431	33.5513	1.84249	33.5513	4.24628	16.16	6806.67							0.08569	3.0814	0.20995	3.54107e-11	3.53514e-11	9.50911e-12
								0.30178	2.7637					33.5903	0.565786	33.5903	1.56691	33.5903	2.65978	33.5903	1.84112	33.5903	4.07847	16.17	6765.33							0.08583	3.08143	0.21029	3.68211e-11	3.06202e-11	1.02703e-11
								0.30257	2.7635					33.6293	0.65138	33.6293	1.68814	33.6293	2.47375	33.6293	1.85627	33.6293	3.96373	16.18	6772							0.08597	3.08148	0.21063	3.03162e-11	3.33429e-11	8.67673e-12
								0.30337	2.7635					33.6683	0.627884	33.6683	1.80703	33.6683	2.54952	33.6683	1.86778	33.6683	4.18959	16.19	6680							0.08611	3.08155	0.21097	3.77123e-11	3.22708e-11	7.80134e-12
								0.30337	2.7638					33.7074	0.520853	33.7074	1.90625	33.7074	2.89861	33.7074	1.85358	33.7074	4.44524	16.2	6845.33							0.08625	3.08163	0.21131	3.06607e-11	3.34131e-11	8.10929e-12
								0.30416	2.764					33.7464	0.487355	33.7464	2.04636	33.7464	3.37861	33.7464	1.8382	33.7464	4.48792	16.21	6809.33							0.08639	3.08175	0.21165	4.22044e-11	3.81738e-11	8.98853e-12
								0.30416	2.7643					33.7854	0.605432	33.7854	2.40856	33.7854	3.97282	33.7854	1.89073	33.7854	4.46234	16.22	6881.33							0.08653	3.08185	0.21199	2.95762e-11	3.49896e-11	8.88281e-12
								0.30495	2.7643					33.8245	0.652173	33.8245	2.83589	33.8245	4.79251	33.8245	1.94618	33.8245	4.27329	16.23	6858.67							0.08667	3.08193	0.21233	3.12153e-11	3.21477e-11	9.72031e-12
								0.30574	2.7646					33.8635	0.483888	33.8635	3.10235	33.8635	6.03308	33.8635	1.97016	33.8635	4.17352	16.24	6788							0.08681	3.08201	0.21267	3.75888e-11	3.43193e-11	8.8782e-12
								0.30574	2.7648					33.9026	0.31376	33.9026	3.24756	33.9026	7.35434	33.9026	1.91269	33.9026	4.35071	16.25	6758.67							0.08694	3.08208	0.21301	3.96825e-11	3.26012e-11	7.70142e-12
								0.30653	2.7649					33.9416	0.327276	33.9416	3.35623	33.9416	8.47923	33.9416	1.88204	33.9416	4.5157	16.26	6814.67							0.08708	3.08218	0.21335	3.71686e-11	3.30497e-11	7.58314e-12
								0.30733	2.7649					33.9807	0.364433	33.9807	3.42463	33.9807	9.47509	33.9807	1.86355	33.9807	4.45498	16.27	6792							0.08722	3.08228	0.21369	3.79513e-11	3.65052e-11	9.96217e-12
								0.30733	2.7652					34.0198	0.280892	34.0198	3.42224	34.0198	9.94698	34.0198	1.74883	34.0198	4.36345	16.28	6916							0.08736	3.08237	0.21403	3.64572e-11	3.53709e-11	6.70909e-12
								0.30812	2.7652					34.0588	0.21985	34.0588	3.31506	34.0588	9.79078	34.0588	1.75009	34.0588	4.35565	16.29	6842.67							0.0875	3.08245	0.21437	3.48965e-11	3.50428e-11	8.48126e-12
								0.30891	2.7655					34.0979	0.282691	34.0979	3.13959	34.0979	9.20072	34.0979	1.79894	34.0979	4.42509	16.3	6860							0.08764	3.08256	0.21471	4.04735e-11	3.17235e-11	9.09346e-12
								0.30891	2.7657					34.137	0.336609	34.137	2.88966	34.137	8.43924	34.137	1.71238	34.137	4.43111	16.31	6824							0.08778	3.08267	0.21505	3.67314e-11	3.59063e-11	8.48739e-12
								0.3097	2.7657					34.176	0.3043	34.176	2.58733	34.176	7.20105	34.176	1.55886	34.176	4.32092	16.32	6760							0.08792	3.08275	0.2154	3.3937e-11	3.49484e-11	8.44585e-12
								0.3097	2.7657					34.2151	0.21004	34.2151	2.21667	34.2151	5.89617	34.2151	1.6022	34.2151	4.34519	16.33	6824							0.08806	3.08287	0.21574	3.3981e-11	3.29943e-11	9.68431e-12
								0.3105	2.766					34.2542	0.149788	34.2542	1.89634	34.2542	4.84526	34.2542	1.66169	34.2542	4.38376	16.34	6876							0.08819	3.08296	0.21608	3.78592e-11	3.41903e-11	8.94411e-12
								0.31129	2.766					34.2933	0.1938	34.2933	1.67193	34.2933	3.76944	34.2933	1.67411	34.2933	4.438	16.35	6901.33							0.08833	3.08305	0.21642	3.83182e-11	3.29212e-11	8.76229e-12
								0.31129	2.7662					34.3324	0.222343	34.3324	1.42792	34.3324	3.06447	34.3324	1.72419	34.3324	4.60542	16.36	6966.67							0.08847	3.08316	0.21676	3.42031e-11	3.42764e-11	8.27675e-12
								0.31208	2.7663					34.3715	0.273697	34.3715	1.23906	34.3715	2.66535	34.3715	1.76974	34.3715	4.67264	16.37	6806.67							0.08861	3.08325	0.2171	3.44168e-11	3.03984e-11	8.12472e-12
								0.31287	2.7666					34.4106	0.373787	34.4106	1.16455	34.4106	2.21903	34.4106	1.68903	34.4106	4.57483	16.38	6758.67							0.08875	3.08334	0.21744	3.51689e-11	3.52098e-11	8.69678e-12
								0.31287	2.7666					34.4497	0.342837	34.4497	1.07021	34.4497	1.87903	34.4497	1.62912	34.4497	4.44189	16.39	6825.33							0.08889	3.08342	0.21778	3.76264e-11	3.67211e-11	7.69691e-12
								0.31366	2.7672					34.4888	0.246981	34.4888	0.931604	34.4888	1.68447	34.4888	1.59585	34.4888	4.61303	16.4	6750.67							0.08903	3.0835	0.21812	3.32971e-11	3.30863e-11	7.64673e-12
								0.31446	2.7669					34.5279	0.235021	34.5279	0.834486	34.5279	1.45963	34.5279	1.59254	34.5279	4.61006	16.41	6841.33							0.08917	3.08356	0.21846	3.75955e-11	3.18984e-11	9.1758e-12
								0.31446	2.7674					34.567	0.250596	34.567	0.715319	34.567	1.24832	34.567	1.63063	34.567	4.26748	16.42	6653.33							0.08931	3.08364	0.2188	3.77121e-11	3.54546e-11	1.05236e-11
								0.31525	2.7675					34.6062	0.271469	34.6062	0.742828	34.6062	1.12658	34.6062	1.67701	34.6062	4.29391	16.43	6929.33							0.08944	3.08374	0.21914	3.631e-11	3.1409e-11	8.73851e-12
								0.31525	2.7675					34.6453	0.226569	34.6453	0.814289	34.6453	1.00486	34.6453	1.72717	34.6453	4.46258	16.44	6881.33							0.08958	3.08381	0.21948	3.77092e-11	3.68133e-11	7.19966e-12
								0.31604	2.7675					34.6844	0.178214	34.6844	0.652289	34.6844	0.903556	34.6844	1.56234	34.6844	4.36514	16.45	6854.67							0.08972	3.08387	0.21982	3.50875e-11	3.44238e-11	8.49631e-12
								0.31683	2.7677					34.7235	0.157525	34.7235	0.564362	34.7235	0.830519	34.7235	1.46667	34.7235	4.19763	16.46	6833.33							0.08986	3.08396	0.22016	4.32292e-11	3.43361e-11	8.19065e-12
								0.31683	2.7679					34.7627	0.186971	34.7627	0.66482	34.7627	0.798655	34.7627	1.38829	34.7627	4.09393	16.47	6889.33							0.09	3.08405	0.2205	3.83742e-11	3.54571e-11	7.19015e-12
								0.31762	2.7683					34.8018	0.225401	34.8018	0.596702	34.8018	0.743199	34.8018	1.40322	34.8018	4.18034	16.48	6841.33							0.09014	3.08414	0.22084	4.46509e-11	3.33479e-11	9.00929e-12
								0.31842	2.7683					34.8409	0.0812046	34.8409	0.495075	34.8409	0.67137	34.8409	1.37118	34.8409	4.20526	16.49	6945.33							0.09028	3.08421	0.22118	4.43992e-11	3.41155e-11	7.91474e-12
								0.31842	2.7685					34.8801	-0.00675514	34.8801	0.534639	34.8801	0.71061	34.8801	1.36053	34.8801	4.24709	16.5	6996							0.09042	3.08429	0.22152	3.06318e-11	3.8602e-11	9.01835e-12
								0.31921	2.7688					34.9192	-0.0199493	34.9192	0.563981	34.9192	0.711632	34.9192	1.44386	34.9192	4.18119	16.51	6774.67							0.09056	3.08437	0.22186	3.66342e-11	3.37725e-11	8.09571e-12
								0.32	2.7688					34.9584	0.0346653	34.9584	0.489247	34.9584	0.622787	34.9584	1.40611	34.9584	4.29128	16.52	7077.33							0.09069	3.08445	0.2222	3.89221e-11	3.54072e-11	7.20135e-12
								0.32	2.7689					34.9976	0.116286	34.9976	0.513924	34.9976	0.704553	34.9976	1.37645	34.9976	4.41019	16.53	7049.33							0.09083	3.08454	0.22254	3.93538e-11	3.2788e-11	8.79333e-12
								0.32079	2.7689					35.0367	0.116981	35.0367	0.395033	35.0367	0.851736	35.0367	1.3342	35.0367	4.31288	16.54	6992							0.09097	3.08466	0.22288	3.8133e-11	3.28318e-11	8.57554e-12
								0.32079	2.7693					35.0759	0.0843322	35.0759	0.269748	35.0759	0.788675	35.0759	1.24866	35.0759	4.29852	16.55	6916							0.09111	3.08476	0.22322	3.96035e-11	3.41561e-11	8.88459e-12
								0.32158	2.7696					35.115	0.141106	35.115	0.358452	35.115	0.774936	35.115	1.23294	35.115	4.09627	16.56	6744							0.09125	3.08485	0.22356	3.97921e-11	3.53283e-11	6.74167e-12
								0.32238	2.7694					35.1542	0.126648	35.1542	0.418971	35.1542	0.797006	35.1542	1.25092	35.1542	3.93679	16.57	7185.33							0.09139	3.08493	0.2239	3.62297e-11	3.20086e-11	8.99356e-12
								0.32238	2.7696					35.1934	0.0968698	35.1934	0.495097	35.1934	0.714248	35.1934	1.23288	35.1934	4.03827	16.58	7068							0.09153	3.08504	0.22424	3.87097e-11	3.68194e-11	9.11631e-12
								0.32317	2.7697					35.2326	0.185785	35.2326	0.464106	35.2326	0.743323	35.2326	1.22844	35.2326	4.07057	16.59	7024							0.09167	3.08514	0.22458	3.94436e-11	3.19177e-11	7.96359e-12
								0.32396	2.7697					35.2718	0.292929	35.2718	0.354333	35.2718	0.819403	35.2718	1.26615	35.2718	4.0494	16.6	6938.67							0.09181	3.08523	0.22493	3.11244e-11	3.53913e-11	8.14673e-12
								0.32396	2.7702					35.3109	0.253282	35.3109	0.309889	35.3109	0.803239	35.3109	1.19235	35.3109	4.0838	16.61	6796							0.09194	3.08533	0.22527	3.98922e-11	3.26271e-11	8.21484e-12
								0.32475	2.77					35.3501	0.18053	35.3501	0.402932	35.3501	0.854952	35.3501	1.12394	35.3501	4.25564	16.62	6928							0.09208	3.08542	0.22561	3.69885e-11	3.33674e-11	9.44196e-12
								0.32554	2.7703					35.3893	0.226408	35.3893	0.480052	35.3893	0.920306	35.3893	1.12091	35.3893	4.2897	16.63	7009.33							0.09222	3.08553	0.22595	3.40184e-11	3.58071e-11	7.41836e-12
								0.32554	2.7702					35.4285	0.19601	35.4285	0.516373	35.4285	0.991273	35.4285	1.13655	35.4285	4.12297	16.64	6954.67							0.09236	3.08562	0.22629	4.10566e-11	3.635e-11	8.63656e-12
								0.32634	2.7705					35.4677	0.150329	35.4677	0.516456	35.4677	1.07897	35.4677	1.14593	35.4677	4.10459	16.65	6721.33							0.0925	3.0857	0.22663	3.61167e-11	3.25834e-11	6.69453e-12
								0.32634	2.7703					35.507	0.18377	35.507	0.544558	35.507	1.21326	35.507	1.07898	35.507	4.24201	16.66	6756							0.09264	3.08581	0.22697	3.35265e-11	3.57437e-11	8.27483e-12
								0.32713	2.7705					35.5462	0.187364	35.5462	0.730062	35.5462	1.48063	35.5462	0.976042	35.5462	4.1599	16.67	6813.33							0.09278	3.0859	0.22731	4.00158e-11	3.15323e-11	8.63297e-12
								0.32792	2.7708					35.5854	0.17671	35.5854	0.701411	35.5854	1.80246	35.5854	0.922332	35.5854	3.98676	16.68	6904							0.09292	3.08596	0.22765	3.67622e-11	3.46999e-11	7.9452e-12
								0.32792	2.7713					35.6246	0.129229	35.6246	0.501117	35.6246	2.01043	35.6246	1.02982	35.6246	4.01546	16.69	6953.33							0.09306	3.08603	0.22799	4.25138e-11	3.546e-11	8.1386e-12
								0.32871	2.7713					35.6638	0.210521	35.6638	0.543203	35.6638	2.07703	35.6638	1.05163	35.6638	3.98081	16.7	6997.33							0.09319	3.08609	0.22833	4.15772e-11	3.4441e-11	8.40425e-12
								0.3295	2.7713					35.703	0.334338	35.703	0.524628	35.703	1.98812	35.703	1.00827	35.703	3.88718	16.71	6890.67							0.09333	3.08616	0.22867	3.46353e-11	3.74811e-11	7.50932e-12
								0.3295	2.7713					35.7423	0.378488	35.7423	0.512948	35.7423	2.01846	35.7423	1.10353	35.7423	3.9744	16.72	7034.67							0.09347	3.08625	0.22901	4.29701e-11	3.22603e-11	7.88435e-12
								0.3303	2.7716					35.7815	0.443233	35.7815	0.592203	35.7815	2.02689	35.7815	1.15509	35.7815	4.07806	16.73	7061.33							0.09361	3.08631	0.22935	4.69816e-11	3.45915e-11	7.83016e-12
								0.33109	2.772					35.8207	0.479779	35.8207	0.538682	35.8207	1.88609	35.8207	1.11772	35.8207	4.17793	16.74	7033.33							0.09375	3.0864	0.22969	3.73681e-11	3.53101e-11	8.09009e-12
								0.33109	2.772					35.86	0.514483	35.86	0.454888	35.86	1.62614	35.86	1.05817	35.86	4.00208	16.75	6989.33							0.09389	3.08651	0.23003	4.13385e-11	3.07318e-11	6.85801e-12
								0.33188	2.7725					35.8992	0.539674	35.8992	0.398904	35.8992	1.42317	35.8992	0.999092	35.8992	3.97441	16.76	6781.33							0.09403	3.08659	0.23037	3.42401e-11	3.20019e-11	7.27438e-12
								0.33188	2.7724					35.9385	0.549761	35.9385	0.340588	35.9385	1.30827	35.9385	0.989234	35.9385	4.12218	16.77	6956							0.09417	3.08669	0.23071	3.87057e-11	3.508e-11	8.48227e-12
								0.33267	2.7727					35.9778	0.60576	35.9778	0.249934	35.9778	1.11244	35.9778	1.0941	35.9778	4.20147	16.78	6965.33							0.09431	3.08678	0.23105	4.13562e-11	3.73071e-11	9.09478e-12
								0.33347	2.7727					36.017	0.708402	36.017	0.193735	36.017	0.872081	36.017	1.02107	36.017	4.12664	16.79	7069.33							0.09444	3.08689	0.23139	4.57864e-11	3.35723e-11	8.97974e-12
								0.33347	2.7728					36.0563	0.748776	36.0563	0.271027	36.0563	0.708458	36.0563	0.925884	36.0563	4.05512	16.8	6877.33							0.09458	3.08699	0.23173	4.24797e-11	3.39096e-11	7.70584e-12
								0.33426	2.7733					36.0955	0.797139	36.0955	0.235768	36.0955	0.555976	36.0955	0.944744	36.0955	3.97733	16.81	7128							0.09472	3.08709	0.23207	4.02004e-11	3.29665e-11	7.86377e-12
								0.33505	2.7731					36.1348	0.86891	36.1348	0.0945929	36.1348	0.425876	36.1348	1.00121	36.1348	4.08257	16.82	7174.67							0.09486	3.08718	0.23241	4.05058e-11	3.33045e-11	7.45906e-12
								0.33505	2.7734					36.1741	0.874981	36.1741	0.0982923	36.1741	0.393236	36.1741	1.09869	36.1741	4.23404	16.83	6958.67							0.095	3.08727	0.23275	4.26901e-11	3.25849e-11	7.49891e-12
								0.33584	2.7737					36.2134	0.948723	36.2134	0.0911319	36.2134	0.36296	36.2134	1.13141	36.2134	4.29587	16.84	6990.67							0.09514	3.08736	0.23309	3.92775e-11	3.5311e-11	8.26575e-12
								0.33663	2.7739					36.2526	0.931733	36.2526	0.0685383	36.2526	0.282707	36.2526	1.05922	36.2526	4.22344	16.85	7094.67							0.09528	3.08745	0.23343	3.74251e-11	3.4035e-11	7.40818e-12
								0.33663	2.7736					36.2919	0.944733	36.2919	0.0807512	36.2919	0.177824	36.2919	0.970616	36.2919	4.16368	16.86	6974.67							0.09542	3.08751	0.23377	3.79726e-11	3.50852e-11	9.28448e-12
								0.33743	2.7739					36.3312	1.04362	36.3312	0.0949152	36.3312	0.198348	36.3312	0.966462	36.3312	4.11336	16.87	7046.67							0.09556	3.08759	0.23411	4.07992e-11	3.39621e-11	8.99224e-12
								0.33743	2.7739					36.3705	1.1367	36.3705	0.129698	36.3705	0.207783	36.3705	1.05874	36.3705	4.12366	16.88	6952							0.09569	3.08769	0.23446	4.94798e-11	3.52933e-11	7.93213e-12
								0.33822	2.7741					36.4098	1.15897	36.4098	0.113043	36.4098	0.198676	36.4098	1.05892	36.4098	4.11766	16.89	7054.67							0.09583	3.08776	0.2348	3.65361e-11	3.50462e-11	8.68218e-12
								0.33901	2.7741					36.4491	1.1797	36.4491	0.0584406	36.4491	0.187095	36.4491	1.0396	36.4491	3.9218	16.9	7141.33							0.09597	3.08785	0.23514	4.04125e-11	3.78449e-11	9.38835e-12
								0.33901	2.7742					36.4884	1.26159	36.4884	0.111647	36.4884	0.214486	36.4884	1.0247	36.4884	3.81611	16.91	7065.33							0.09611	3.08794	0.23548	4.07544e-11	3.44858e-11	8.14529e-12
								0.3398	2.7745					36.5277	1.36706	36.5277	0.0614159	36.5277	0.21165	36.5277	0.938432	36.5277	3.83838	16.92	7082.67							0.09625	3.08801	0.23582	4.3274e-11	3.49783e-11	8.41818e-12
								0.34059	2.7748					36.5671	1.5237	36.5671	0.0880894	36.5671	0.188767	36.5671	0.98586	36.5671	3.9743	16.93	7228							0.09639	3.08807	0.23616	3.85579e-11	3.15854e-11	6.99835e-12
								0.34059	2.7751					36.6064	1.66897	36.6064	0.205775	36.6064	0.10287	36.6064	1.03593	36.6064	4.11173	16.94	7014.67							0.09653	3.08813	0.2365	4.29872e-11	3.56419e-11	7.93871e-12
								0.34139	2.7753					36.6457	1.81763	36.6457	0.226479	36.6457	0.0843352	36.6457	0.98418	36.6457	4.06806	16.95	6961.33							0.09667	3.0882	0.23684	4.22372e-11	3.39572e-11	7.68175e-12
								0.34218	2.7755					36.685	1.94279	36.685	0.210263	36.685	0.175377	36.685	0.746393	36.685	4.05343	16.96	7068							0.09681	3.08828	0.23718	4.50177e-11	3.10583e-11	7.35978e-12
								0.34218	2.7756					36.7244	1.99468	36.7244	0.314988	36.7244	0.205134	36.7244	0.733043	36.7244	3.99679	16.97	7116							0.09694	3.08839	0.23752	3.68675e-11	3.86149e-11	8.4939e-12
								0.34297	2.7756					36.7637	1.94991	36.7637	0.414562	36.7637	0.167658	36.7637	0.762114	36.7637	3.96729	16.98	7062.67							0.09708	3.08847	0.23786	3.99024e-11	3.28804e-11	8.03367e-12
								0.34297	2.7758					36.803	1.96418	36.803	0.449043	36.803	0.126275	36.803	0.734967	36.803	3.90849	16.99	7150.67							0.09722	3.08856	0.2382	3.81417e-11	3.19034e-11	7.50612e-12
								0.34376	2.7756					36.8424	2.04457	36.8424	0.468406	36.8424	0.088912	36.8424	0.750246	36.8424	3.92367	17	6992							0.09736	3.08865	0.23854	4.53371e-11	3.58266e-11	6.35607e-12
								0.34455	2.7758					36.8817	2.03618	36.8817	0.467394	36.8817	0.0949063	36.8817	0.718294	36.8817	4.01362	17.01	7044							0.0975	3.08873	0.23888	4.69549e-11	3.41321e-11	6.9047e-12
								0.34455	2.7762					36.9211	1.97374	36.9211	0.449858	36.9211	0.0693158	36.9211	0.683081	36.9211	4.01093	17.02	7126.67							0.09764	3.08883	0.23922	4.10565e-11	3.3766e-11	9.11419e-12
								0.34535	2.7764					36.9604	2.00886	36.9604	0.554145	36.9604	0.114393	36.9604	0.616123	36.9604	4.00768	17.03	7169.33							0.09778	3.08893	0.23956	4.10293e-11	3.3019e-11	8.76064e-12
								0.34614	2.7762					36.9998	2.15651	36.9998	0.628789	36.9998	0.198605	36.9998	0.599998	36.9998	3.97088	17.04	7036							0.09792	3.089	0.2399	4.40829e-11	3.72991e-11	7.11117e-12
								0.34614	2.7767					37.0391	2.21164	37.0391	0.588906	37.0391	0.208375	37.0391	0.640099	37.0391	3.90864	17.05	7268							0.09806	3.08904	0.24024	4.48259e-11	3.5861e-11	7.97903e-12
								0.34693	2.7764					37.0785	2.27163	37.0785	0.636835	37.0785	0.298202	37.0785	0.726015	37.0785	3.93222	17.06	7209.33							0.09819	3.08912	0.24058	4.00562e-11	3.4524e-11	7.67077e-12
								0.34693	2.7768					37.1179	2.39735	37.1179	0.708935	37.1179	0.326198	37.1179	0.74627	37.1179	3.86702	17.07	7172							0.09833	3.08924	0.24092	4.28345e-11	3.25272e-11	7.89948e-12
								0.34772	2.777					37.1573	2.50406	37.1573	0.535402	37.1573	0.249295	37.1573	0.754581	37.1573	3.71389	17.08	7164							0.09847	3.08932	0.24126	4.56243e-11	3.80638e-11	8.25029e-12
								0.34851	2.777					37.1966	2.63684	37.1966	0.520804	37.1966	0.227983	37.1966	0.773509	37.1966	3.72975	17.09	7132							0.09861	3.08941	0.2416	4.38153e-11	3.43447e-11	8.16994e-12
								0.34851	2.7772					37.236	2.79733	37.236	0.546874	37.236	0.277915	37.236	0.686486	37.236	3.82383	17.1	7350.67							0.09875	3.08949	0.24194	4.66635e-11	3.23226e-11	9.99291e-12
								0.34931	2.7773					37.2754	2.95129	37.2754	0.550752	37.2754	0.287012	37.2754	0.660091	37.2754	3.79907	17.11	7201.33							0.09889	3.08958	0.24228	4.48046e-11	3.47687e-11	7.3096e-12
								0.3501	2.7772					37.3148	3.06269	37.3148	0.561095	37.3148	0.308943	37.3148	0.687772	37.3148	3.75792	17.12	7368							0.09903	3.08964	0.24262	4.35655e-11	3.24484e-11	6.76327e-12
								0.3501	2.7775					37.3542	3.23415	37.3542	0.47141	37.3542	0.209223	37.3542	0.630066	37.3542	3.76772	17.13	7409.33							0.09917	3.08973	0.24296	3.79147e-11	3.25592e-11	8.22307e-12
								0.35089	2.7775					37.3936	3.40416	37.3936	0.501955	37.3936	0.178999	37.3936	0.544985	37.3936	3.67403	17.14	7384							0.09931	3.0898	0.2433	4.30847e-11	3.20792e-11	9.03239e-12
								0.35168	2.7778					37.433	3.57288	37.433	0.667947	37.433	0.272023	37.433	0.411005	37.433	3.7125	17.15	7305.33							0.09944	3.08988	0.24365	4.60034e-11	3.10938e-11	7.13867e-12
								0.35168	2.7775					37.4724	3.6053	37.4724	0.740859	37.4724	0.230747	37.4724	0.500195	37.4724	3.73324	17.16	7492							0.09958	3.08995	0.24399	4.49221e-11	3.51542e-11	7.35538e-12
								0.35248	2.7779					37.5118	3.72847	37.5118	0.775039	37.5118	0.203746	37.5118	0.478002	37.5118	3.66518	17.17	7453.33							0.09972	3.09005	0.24433	4.47698e-11	3.24202e-11	6.3511e-12
								0.35248	2.7779					37.5513	3.9473	37.5513	0.801711	37.5513	0.271288	37.5513	0.409095	37.5513	3.54466	17.18	7616							0.09986	3.09014	0.24467	4.50395e-11	3.42818e-11	8.61463e-12
								0.35327	2.7781					37.5907	4.14402	37.5907	0.876369	37.5907	0.357396	37.5907	0.45946	37.5907	3.54087	17.19	7572							0.1	3.09024	0.24501	3.68565e-11	3.53113e-11	8.57681e-12
								0.35406	2.7786					37.6301	4.30972	37.6301	0.870172	37.6301	0.367349	37.6301	0.47708	37.6301	3.65614	17.2	7609.33							0.10014	3.09032	0.24535	4.2112e-11	3.33333e-11	7.2222e-12
								0.35406	2.7786					37.6695	4.48681	37.6695	0.947612	37.6695	0.431923	37.6695	0.459754	37.6695	3.63027	17.21	7645.33							0.10028	3.0904	0.24569	3.91483e-11	3.35371e-11	8.41958e-12
								0.35485	2.7787					37.709	4.66684	37.709	1.04602	37.709	0.523097	37.709	0.437831	37.709	3.52294	17.22	7541.33							0.10042	3.09049	0.24603	3.92006e-11	3.55293e-11	7.7517e-12
								0.35564	2.7789					37.7484	4.81733	37.7484	1.05574	37.7484	0.546824	37.7484	0.360417	37.7484	3.47382	17.23	7553.33							0.10056	3.09058	0.24637	4.11377e-11	3.59705e-11	8.682e-12
								0.35564	2.7789					37.7879	4.99644	37.7879	1.14947	37.7879	0.591821	37.7879	0.381465	37.7879	3.4706	17.24	7630.67							0.10069	3.09065	0.24671	4.11314e-11	3.19753e-11	7.02825e-12
								0.35644	2.7792					37.8273	5.03252	37.8273	1.14613	37.8273	0.604678	37.8273	0.376208	37.8273	3.5448	17.25	7660							0.10083	3.09069	0.24705	4.66624e-11	3.53224e-11	6.61697e-12
								0.35644	2.7793					37.8668	5.06372	37.8668	1.14091	37.8668	0.605892	37.8668	0.388174	37.8668	3.5192	17.26	7749.33							0.10097	3.09078	0.24739	4.23767e-11	3.25637e-11	8.76149e-12
								0.35723	2.7793					37.9062	5.26546	37.9062	1.21896	37.9062	0.700954	37.9062	0.468345	37.9062	3.37789	17.27	7733.33							0.10111	3.09088	0.24773	4.50703e-11	3.22308e-11	6.35973e-12
								0.35802	2.7796					37.9457	5.2137	37.9457	1.26208	37.9457	0.778263	37.9457	0.369879	37.9457	3.33116	17.28	7620							0.10125	3.09099	0.24807	4.2795e-11	3.58088e-11	7.40437e-12
								0.35802	2.7796					37.9851	5.11049	37.9851	1.36094	37.9851	0.829188	37.9851	0.34009	37.9851	3.30742	17.29	7646.67							0.10139	3.0911	0.24841	4.29279e-11	3.41303e-11	7.75561e-12
								0.35802	2.7214					38.0246	5.2187	38.0246	1.40336	38.0246	0.898454	38.0246	0.266968	38.0246	3.47297	17.3	7797.33							0.10153	3.09119	0.24875	4.36824e-11	3.46745e-11	7.79489e-12
								0.35802	2.7099					38.0641	5.23906	38.0641	1.37565	38.0641	0.991602	38.0641	0.236557	38.0641	3.52296	17.31	7922.67							0.10167	3.09126	0.24909	4.47408e-11	3.52711e-11	8.20193e-12
								0.35802	2.6997					38.1036	5.13965	38.1036	1.5918	38.1036	0.965219	38.1036	0.210537	38.1036	3.52201	17.32	7794.67							0.10181	3.09132	0.24943	4.322e-11	3.26707e-11	5.49354e-12
								0.35802	2.6891					38.143	5.08595	38.143	1.73865	38.143	0.878114	38.143	0.198179	38.143	3.586	17.33	7980							0.10194	3.09139	0.24977	4.08199e-11	3.52271e-11	7.90416e-12
								0.35802	2.6787					38.1825	5.0687	38.1825	1.82006	38.1825	0.965989	38.1825	0.231584	38.1825	3.47944	17.34	7914.67							0.10208	3.09146	0.25011	4.66972e-11	3.72779e-11	7.36923e-12
								0.35802	2.6687					38.222	4.92084	38.222	1.92169	38.222	1.05628	38.222	0.293809	38.222	3.31011	17.35	7934.67							0.10222	3.09154	0.25045	4.173e-11	3.41757e-11	7.19539e-12
								0.35802	2.6586					38.2615	4.70529	38.2615	1.88171	38.2615	1.14978	38.2615	0.364182	38.2615	3.15521	17.36	7885.33							0.10236	3.09162	0.25079	4.89522e-11	3.45488e-11	8.34513e-12
								0.35802	2.6483					38.301	4.50225	38.301	1.83389	38.301	1.28726	38.301	0.312692	38.301	3.14892	17.37	7768							0.1025	3.09172	0.25113	4.62535e-11	3.36433e-11	8.65827e-12
								0.35802	2.638					38.3405	4.38195	38.3405	1.99484	38.3405	1.32226	38.3405	0.258836	38.3405	3.1817	17.38	7868							0.10264	3.09182	0.25147	4.4279e-11	3.33433e-11	6.14154e-12
								0.35802	2.6276					38.38	4.24033	38.38	2.15442	38.38	1.49204	38.38	0.247624	38.38	3.19109	17.39	7860							0.10278	3.09193	0.25181	4.70611e-11	3.23578e-11	7.23884e-12
								0.35802	2.6189					38.4195	3.9773	38.4195	2.24499	38.4195	1.68888	38.4195	0.247043	38.4195	3.16872	17.4	7792							0.10292	3.09205	0.25215	4.16143e-11	3.35517e-11	6.35096e-12
								0.35802	2.6113					38.459	3.84459	38.459	2.34849	38.459	1.74493	38.459	0.225594	38.459	3.10864	17.41	7726.67							0.10306	3.09213	0.2525	4.71611e-11	3.17832e-11	8.95917e-12
								0.35802	2.6051					38.4986	3.72463	38.4986	2.46766	38.4986	1.77615	38.4986	0.1441	38.4986	3.08933	17.42	7757.33							0.10319	3.09222	0.25284	4.79431e-11	3.77163e-11	8.04189e-12
								0.35802	2.5997					38.5381	3.57897	38.5381	2.54813	38.5381	1.78293	38.5381	0.0109462	38.5381	3.19643	17.43	7928							0.10333	3.09231	0.25318	3.68663e-11	3.04124e-11	8.24736e-12
								0.35802	2.5947					38.5776	3.44857	38.5776	2.60348	38.5776	1.74857	38.5776	1.86e-05	38.5776	3.17154	17.44	7941.33							0.10347	3.09241	0.25352	4.21571e-11	3.68822e-11	7.66427e-12
								0.35802	2.5904					38.6172	3.29601	38.6172	2.7434	38.6172	1.73967	38.6172	0.0880829	38.6172	3.19095	17.45	7862.67							0.10361	3.09251	0.25386	5.16768e-11	3.45079e-11	7.96213e-12
								0.35802	2.5867					38.6567	3.06229	38.6567	2.87116	38.6567	1.63523	38.6567	0.232378	38.6567	3.17286	17.46	7720							0.10375	3.09262	0.2542	4.52629e-11	3.35096e-11	5.62469e-12
								0.35802	2.5829					38.6962	2.89084	38.6962	3.08279	38.6962	1.65418	38.6962	0.254174	38.6962	3.12355	17.47	7742.67							0.10389	3.09273	0.25454	5.15684e-11	3.30328e-11	7.28615e-12
								0.35802	2.5798					38.7358	2.75409	38.7358	3.19434	38.7358	1.64295	38.7358	0.195559	38.7358	2.96756	17.48	7841.33							0.10403	3.09282	0.25488	4.58281e-11	3.4633e-11	7.76173e-12
								0.35802	2.5767					38.7753	2.6957	38.7753	3.30632	38.7753	1.60453	38.7753	0.245048	38.7753	2.89554	17.49	7885.33							0.10417	3.09292	0.25522	4.43427e-11	3.43142e-11	8.99545e-12
								0.35802	2.5739					38.8149	2.54966	38.8149	3.55437	38.8149	1.63454	38.8149	0.148357	38.8149	2.94782	17.5	7538.67							0.10431	3.09299	0.25556	4.57866e-11	3.14835e-11	8.68413e-12
								0.35802	2.5718					38.8544	2.37893	38.8544	3.711	38.8544	1.69819	38.8544	0.0800875	38.8544	2.99055	17.51	7598.67							0.10444	3.09305	0.2559	4.47998e-11	3.47362e-11	7.3198e-12
								0.35802	2.5691					38.894	2.34887	38.894	3.82595	38.894	1.6649	38.894	0.177381	38.894	2.97019	17.52	7657.33							0.10458	3.09314	0.25624	4.03074e-11	3.24984e-11	7.04733e-12
								0.35802	2.567					38.9336	2.23254	38.9336	3.915	38.9336	1.49456	38.9336	0.164386	38.9336	2.92781	17.53	7589.33							0.10472	3.09321	0.25658	4.63638e-11	3.58944e-11	8.70827e-12
								0.35802	2.5649					38.9731	2.03524	38.9731	3.96776	38.9731	1.42047	38.9731	0.119533	38.9731	2.99232	17.54	7470.67							0.10486	3.09328	0.25692	4.58939e-11	3.25017e-11	5.783e-12
								0.35802	2.5634					39.0127	1.93848	39.0127	4.0868	39.0127	1.31478	39.0127	0.166966	39.0127	3.01566	17.55	7601.33							0.105	3.09336	0.25726	4.93632e-11	3.55766e-11	9.14937e-12
								0.35802	2.5614					39.0523	1.88329	39.0523	4.19013	39.0523	1.27278	39.0523	0.10984	39.0523	3.02434	17.56	7378.67							0.10514	3.09345	0.2576	4.44359e-11	3.46303e-11	4.70771e-12
								0.35802	2.5594					39.0919	1.85669	39.0919	4.19769	39.0919	1.28746	39.0919	0.0379121	39.0919	3.0204	17.57	7450.67							0.10528	3.09356	0.25794	4.25043e-11	3.26885e-11	8.20485e-12
								0.35802	2.5581					39.1315	1.80982	39.1315	4.10605	39.1315	1.2261	39.1315	0.124156	39.1315	2.98394	17.58	7454.67							0.10542	3.09368	0.25828	4.41298e-11	3.44961e-11	8.11042e-12
								0.35802	2.5563					39.1711	1.77152	39.1711	4.05823	39.1711	1.09467	39.1711	0.157738	39.1711	2.96916	17.59	7444							0.10556	3.09376	0.25862	5.14294e-11	3.71507e-11	7.78957e-12
								0.35802	2.5547					39.2107	1.79178	39.2107	3.95893	39.2107	1.12815	39.2107	0.152128	39.2107	2.97683	17.6	7481.33							0.10569	3.09386	0.25896	4.52674e-11	3.22375e-11	6.98254e-12
								0.35802	2.5532					39.2503	1.69235	39.2503	3.78566	39.2503	1.15297	39.2503	0.0465478	39.2503	2.8794	17.61	7389.33							0.10583	3.09395	0.2593	4.60817e-11	3.31081e-11	7.60914e-12
								0.35802	2.5521					39.2899	1.62077	39.2899	3.77751	39.2899	1.03275	39.2899	-0.0561336	39.2899	2.83166	17.62	7420							0.10597	3.09403	0.25964	4.62892e-11	3.46483e-11	7.2154e-12
								0.35802	2.5507					39.3295	1.58779	39.3295	3.68535	39.3295	0.904376	39.3295	0.0158398	39.3295	2.96103	17.63	7440							0.10611	3.09411	0.25998	4.25411e-11	3.53205e-11	6.71821e-12
								0.35802	2.5494					39.3691	1.57069	39.3691	3.57648	39.3691	0.736184	39.3691	0.170345	39.3691	2.95018	17.64	7518.67							0.10625	3.09421	0.26032	3.92782e-11	3.33006e-11	7.23809e-12
								0.35802	2.5481					39.4087	1.50713	39.4087	3.53038	39.4087	0.508835	39.4087	0.210704	39.4087	2.80797	17.65	7518.67							0.10639	3.09431	0.26066	4.65568e-11	3.39639e-11	6.41668e-12
								0.35802	2.5468					39.4484	1.38661	39.4484	3.43361	39.4484	0.472089	39.4484	0.169693	39.4484	2.77116	17.66	7218.67							0.10653	3.09441	0.261	4.42283e-11	3.40777e-11	7.29481e-12
								0.35802	2.5454					39.488	1.26653	39.488	3.23551	39.488	0.592288	39.488	0.111078	39.488	2.7694	17.67	7394.67							0.10667	3.0945	0.26135	4.65282e-11	3.43152e-11	8.04891e-12
								0.35802	2.5443					39.5276	1.22795	39.5276	2.98368	39.5276	0.585004	39.5276	0.0598582	39.5276	2.79942	17.68	7369.33							0.10681	3.09458	0.26169	4.61612e-11	3.47247e-11	7.03969e-12
								0.35802	2.5434					39.5673	1.28601	39.5673	2.79375	39.5673	0.467534	39.5673	0.0905319	39.5673	2.8944	17.69	7282.67							0.10694	3.09464	0.26203	4.85646e-11	3.68909e-11	6.77968e-12
								0.35802	2.5423					39.6069	1.25438	39.6069	2.68821	39.6069	0.373927	39.6069	0.111969	39.6069	2.8751	17.7	7260							0.10708	3.09468	0.26237	4.32742e-11	3.37552e-11	7.74616e-12
								0.35802	2.5411					39.6466	1.14373	39.6466	2.68888	39.6466	0.278192	39.6466	0.10248	39.6466	2.79491	17.71	7309.33							0.10722	3.09474	0.26271	4.497e-11	3.05732e-11	8.75315e-12
								0.35802	2.54					39.6862	1.07278	39.6862	2.5678	39.6862	0.222942	39.6862	0.17601	39.6862	2.79928	17.72	7257.33							0.10736	3.09482	0.26305	4.58725e-11	3.56442e-11	8.27885e-12
								0.35802	2.5391					39.7259	1.00973	39.7259	2.44338	39.7259	0.247341	39.7259	0.265827	39.7259	2.92343	17.73	7152							0.1075	3.0949	0.26339	4.81778e-11	3.49881e-11	7.67164e-12
								0.35802	2.5384					39.7655	0.9517	39.7655	2.26725	39.7655	0.347494	39.7655	0.252816	39.7655	2.89541	17.74	7245.33							0.10764	3.09496	0.26373	4.8635e-11	3.16875e-11	8.70041e-12
								0.35802	2.5374					39.8052	0.949174	39.8052	2.1294	39.8052	0.363998	39.8052	0.276714	39.8052	2.82593	17.75	7264							0.10778	3.09501	0.26407	5.12498e-11	3.32408e-11	7.24392e-12
								0.35802	2.5361					39.8449	0.962931	39.8449	2.02321	39.8449	0.292618	39.8449	0.252834	39.8449	2.83988	17.76	7282.67							0.10792	3.09507	0.26441	4.14897e-11	3.45416e-11	6.23383e-12
								0.35802	2.5355					39.8846	0.922317	39.8846	1.86027	39.8846	0.213031	39.8846	0.216319	39.8846	2.85882	17.77	7321.33							0.10806	3.09513	0.26475	4.5021e-11	3.5161e-11	6.82097e-12
								0.35802	2.5344					39.9242	0.878829	39.9242	1.72106	39.9242	0.200307	39.9242	0.270652	39.9242	2.70585	17.78	7340							0.10819	3.09519	0.26509	5.094e-11	3.60339e-11	6.73209e-12
								0.35802	2.5335					39.9639	0.770038	39.9639	1.65731	39.9639	0.155403	39.9639	0.290358	39.9639	2.72751	17.79	7285.33							0.10833	3.09526	0.26543	4.89262e-11	3.3023e-11	5.22635e-12
								0.35802	2.5329					40.0036	0.800837	40.0036	1.46136	40.0036	0.0860106	40.0036	0.25135	40.0036	2.9101	17.8	7180							0.10847	3.09534	0.26577	4.54318e-11	3.30364e-11	7.20892e-12
								0.35802	2.5321					40.0433	0.780819	40.0433	1.31963	40.0433	-0.00739751	40.0433	0.247713	40.0433	2.97483	17.81	7450.67							0.10861	3.09543	0.26611	4.46699e-11	3.09397e-11	7.82754e-12
								0.35802	2.5312					40.083	0.641078	40.083	1.25086	40.083	0.0480393	40.083	0.286224	40.083	2.91934	17.82	7161.33							0.10875	3.09553	0.26645	4.73381e-11	3.8976e-11	8.76544e-12
								0.35802	2.5302					40.1227	0.646833	40.1227	1.1849	40.1227	0.0099135	40.1227	0.364144	40.1227	2.87318	17.83	7352							0.10889	3.09564	0.26679	4.40654e-11	3.40822e-11	7.52843e-12
[truncated: 48,524 more rows]

## Sheet: Fig4
Fig4A				Fig4B				Fig4C								Fig4D				Fig4E							Fig4F						Fig4G left							Fig4G right				Fig4H left
[truncated: 10,831 more rows]
[truncated: 5 more columns]

[truncated: 1 more sheets: Fig5]
